# Supplementary material for: Nanocarrier imaging at single-cell resolution across entire mouse bodies with deep learning
Source: Nat Biotechnol. 2025 Jan 14;43(12):2009–22. doi: 10.1038/s41587-024-02528-1 (PMC12700832; doi:10.1038/s41587-024-02528-1)
Supplement: Supplementary file 9 — Statistical source data. [file 41587_2024_2528_MOESM9_ESM.xls]

## Sheet: DEG
	scores	names	logfoldchanges	pvals	pvals_adj	diffexpressed
0	14.8213	Cps1	3.99769	2.12528e-15	5.56345e-12	Up
1	11.7786	Bpifa2	3.44603	2.54381e-13	1.79847e-10	Up
2	11.2306	Atp2a1	2.39889	9.01332e-13	3.64138e-10	Up
3	9.62709	Amy2a5	2.18499	4.38165e-11	9.53177e-09	Up
4	9.38756	Col6a2	1.40906	9.16351e-11	1.61965e-08	Up
5	9.284	Gnmt	2.66313	1.00582e-10	1.67321e-08	Up
6	9.18731	Acox1	1.3052	1.29446e-10	2.03375e-08	Up
7	8.83501	Zg16	2.7067	6.01941e-10	7.09287e-08	Up
8	8.82581	Crocc	0.989444	1.45059e-09	1.36742e-07	Up
9	8.55776	Commd4	0.995751	7.02018e-10	7.94122e-08	Up
10	8.34092	Aldh1l1-1	2.46599	1.23821e-09	1.20747e-07	Up
11	8.19974	Ca3	1.76785	5.37443e-09	3.80461e-07	Up
12	8.17713	Commd10	0.741832	2.25342e-09	1.87431e-07	Up
13	8.03377	Tkfc	1.29753	2.25759e-08	1.25186e-06	Up
14	7.83462	Sgpp1	1.16564	5.38134e-09	3.80461e-07	Up
15	7.74251	Aldob	1.75956	7.68695e-09	5.30212e-07	Up
16	7.66781	Acaca	2.05107	1.56595e-08	9.22605e-07	Up
17	7.57329	Arg1	2.23215	1.05858e-08	6.96203e-07	Up
18	7.52409	Tmem205	1.1585	1.1937e-08	7.33865e-07	Up
19	7.35345	Col6a1	1.24132	2.37533e-08	1.26767e-06	Up
20	7.27561	Aimp1	1.11397	1.29632e-07	4.47071e-06	Up
21	7.26763	Aldh18a1	1.3687	9.05814e-08	3.44965e-06	Up
22	7.21823	Lama2	1.26812	5.96198e-08	2.47948e-06	Up
23	7.18488	Akap9	0.610292	1.37705e-07	4.69193e-06	Up
24	7.18383	Sacm1l	0.677621	3.15155e-08	1.53426e-06	Up
25	7.17977	Lonp2	1.22795	7.07194e-08	2.7777e-06	Up
26	7.16673	Sardh	1.77448	2.57683e-07	7.43601e-06	Up
27	7.15132	Chmp7	0.524186	3.91408e-08	1.81459e-06	Up
28	7.08673	Thy1	1.25919	5.70244e-08	2.44341e-06	Up
29	7.04755	Fabp1	1.86971	7.77869e-08	3.01344e-06	Up
30	7.03659	Agr2	1.27559	5.04156e-08	2.22774e-06	Up
31	7.02798	Prkag1	0.911293	4.01708e-07	1.00655e-05	Up
32	6.97848	Golga3	0.702561	6.92137e-08	2.75685e-06	Up
33	6.78925	Pelo	0.874756	1.03096e-07	3.69057e-06	Up
34	6.78722	Aspn	1.36263	2.75376e-07	7.78763e-06	Up
35	6.71192	Erc1	0.667662	2.30861e-07	6.80078e-06	Up
36	6.68803	Marchf5	1.13961	1.91989e-07	5.87417e-06	Up
37	6.68324	Myh11	1.63263	2.88643e-07	8.08201e-06	Up
38	6.6824	Prss2	2.18123	1.55537e-07	5.16352e-06	Up
39	6.62101	Asrgl1	0.888906	1.57024e-07	5.16352e-06	Up
40	6.49185	Dcn	1.57838	3.29127e-07	8.94972e-06	Up
41	6.47755	Cdk5	0.51901	4.27028e-07	1.05933e-05	Up
42	6.37872	Dnaja4	0.955219	5.62223e-07	1.32497e-05	Up
43	6.36476	Haao	1.57412	9.84894e-07	2.06317e-05	Up
44	6.26185	Ckmt1	1.75644	5.38249e-07	1.301e-05	Up
45	6.18011	Cpox	0.965782	5.70068e-07	1.33236e-05	Up
46	6.12093	Ampd3	0.688779	6.84071e-07	1.56012e-05	Up
47	6.06657	Akr1e2	1.18791	8.58557e-07	1.83939e-05	Up
48	6.01539	Col6a6	0.934689	9.45858e-07	2.01119e-05	Up
49	5.96956	Smyd5	1.05582	1.17349e-06	2.37044e-05	Up
50	5.93269	Phyh	1.21712	2.24302e-06	4.09242e-05	Up
51	5.75323	Man2a1	1.30112	2.40443e-06	4.24983e-05	Up
52	5.73208	Gpd1	0.824397	2.58628e-06	4.40756e-05	Up
53	5.72351	Tnxb	0.702094	2.7835e-06	4.65784e-05	Up
54	5.69876	Cel	1.31678	2.39576e-06	4.24983e-05	Up
55	5.66581	Nt5c2	0.864965	2.58718e-06	4.40756e-05	Up
56	5.59102	Mpz	2.18893	1.5621e-05	0.000179578	Up
57	5.57896	Mcpt4	1.95512	5.93403e-06	8.5185e-05	Up
58	5.53604	Nme1	0.775053	7.71904e-06	0.000104447	Up
59	5.52744	Cfhr4	0.799498	4.39969e-06	6.79908e-05	Up
60	5.51241	Nhlrc2	0.620895	4.82751e-06	7.22338e-05	Up
61	5.49979	Hsd17b4	0.754664	6.90959e-06	9.57859e-05	Up
62	5.48282	Txnrd3	0.730101	4.47644e-06	6.84291e-05	Up
64	5.44423	Phkb	0.665809	1.01282e-05	0.000129219	Up
65	5.44265	Tecr	0.774585	5.85846e-06	8.45293e-05	Up
66	5.39756	Tgfbi	1.11155	5.70793e-06	8.29845e-05	Up
67	5.36751	Hpd	1.11934	1.52152e-05	0.000177278	Up
68	5.33989	Mbp	1.91425	2.60768e-05	0.000269087	Up
69	5.25783	Commd7	0.851609	9.3705e-06	0.000123255	Up
70	5.20786	Fblim1	0.883637	1.46216e-05	0.000175957	Up
71	5.19543	Acad11	0.954642	2.71983e-05	0.000278684	Up
72	5.18062	Glul	0.961875	1.16038e-05	0.000145201	Up
73	5.08967	Cct4	0.576852	1.86058e-05	0.000207155	Up
74	5.06744	Gstk1	0.704373	2.49409e-05	0.000260542	Up
75	5.04905	Erlin1	1.06018	1.63509e-05	0.000185705	Up
76	5.03706	Scp2	0.787334	2.0666e-05	0.000223066	Up
77	5.02177	Ass1	1.76759	1.95791e-05	0.000213783	Up
78	5.01923	Serpinf1	0.700329	2.06147e-05	0.000223066	Up
79	4.99437	Lamc1	0.825582	2.05561e-05	0.000223066	Up
80	4.99287	Ubr3	0.71126	1.92795e-05	0.000211327	Up
81	4.99017	Emc3	0.520482	2.1818e-05	0.000233717	Up
82	4.98647	Pxmp2	1.17789	4.2692e-05	0.000390722	Up
83	4.92076	Krt10	2.26456	2.98037e-05	0.000298882	Up
84	4.90779	Sephs2	0.761609	3.35043e-05	0.000327855	Up
85	4.8975	Lrrfip2	0.708108	2.49671e-05	0.000260542	Up
86	4.87176	Stoml2	0.67918	3.29936e-05	0.000325108	Up
88	4.8456	Gnpat	0.77981	2.97799e-05	0.000298882	Up
89	4.81654	Stk38l	0.708091	3.23188e-05	0.000320694	Up
90	4.81302	Gpd2	0.79015	3.55599e-05	0.000339227	Up
91	4.80273	Prelp	1.16991	3.64215e-05	0.000343334	Up
92	4.79378	Galt	0.785239	3.46831e-05	0.000335903	Up
94	4.76881	Vsig10l2	1.20534	5.7398e-05	0.000497919	Up
95	4.76672	Col6a3	0.688449	3.9316e-05	0.00036695	Up
96	4.75862	Chchd6	1.02943	4.14672e-05	0.000383233	Up
97	4.75263	Golga5	0.555578	3.94499e-05	0.000366988	Up
98	4.74014	Gpam	0.821314	6.78688e-05	0.000581615	Up
99	4.70523	Gstm5	0.701685	6.95094e-05	0.00058854	Up
100	4.69435	Txlnb	0.902691	8.00731e-05	0.000658276	Up
101	4.68189	Dnaja1	0.813844	7.0401e-05	0.000594311	Up
102	4.67301	Golgb1	0.551037	4.90524e-05	0.000440382	Up
103	4.6694	H4c16	1.17449	8.29699e-05	0.000680112	Up
104	4.66072	Lpin1	0.702849	4.99862e-05	0.000447345	Up
105	4.62162	Fbp1	0.93803	5.62644e-05	0.000491502	Up
106	4.60915	2210010C04Rik	1.32726	9.7919e-05	0.000762851	Up
107	4.59817	Cpt1a	0.662621	9.69371e-05	0.000761495	Up
108	4.56636	Isoc1	0.522975	0.000137401	0.0010119	Up
110	4.53306	Mrc1	0.683429	0.000118619	0.000894546	Up
111	4.52416	Nid1	0.715136	7.46956e-05	0.000624968	Up
112	4.47727	Clpx	0.708047	0.000143183	0.00104361	Up
113	4.43094	Cavin3	0.763778	0.000109198	0.000832378	Up
114	4.42641	Col1a2	1.44157	0.000113787	0.000862705	Up
115	4.41697	Fdps	0.722118	0.000107804	0.000823974	Up
116	4.35281	Eea1	0.796321	0.000265602	0.00165811	Up
117	4.33288	Dhrs7b	0.602282	0.000169732	0.00119107	Up
118	4.28565	Hm13	0.754881	0.000149826	0.00108365	Up
119	4.28195	Ptpn9	0.586764	0.000179444	0.00124075	Up
121	4.26368	Dnaja2	0.533541	0.000205472	0.00138682	Up
122	4.26263	Optn	0.774115	0.000159016	0.00113274	Up
123	4.25078	Fech	0.89104	0.000229407	0.0014983	Up
124	4.24756	Pdcl3	0.524193	0.000176597	0.00122707	Up
125	4.23907	Adh1	1.54883	0.000232595	0.00151213	Up
126	4.23829	Dcun1d2	0.624761	0.000171579	0.00119809	Up
127	4.23058	Ldhd	1.14516	0.000285408	0.00175605	Up
128	4.22608	Ccdc141	0.66174	0.000221407	0.00146294	Up
129	4.21911	Fkbp8	0.669637	0.000180429	0.00124452	Up
130	4.21086	Snf8	0.501328	0.000189663	0.00130186	Up
131	4.18815	Tut7	0.899596	0.000200151	0.00135413	Up
132	4.17306	Ogn	1.06896	0.000228344	0.00149481	Up
133	4.15354	Gfpt1	1.00552	0.000219784	0.00146294	Up
135	4.14467	Tpm2	0.952756	0.000253325	0.00158848	Up
136	4.14291	Rida	1.09461	0.000248169	0.00156657	Up
137	4.12056	Psma3	0.709584	0.000243224	0.00154224	Up
139	4.10697	Dynll1	1.29394	0.000250924	0.00158043	Up
140	4.10527	Col14a1	0.801505	0.000340652	0.00204971	Up
141	4.08296	Ap3d1	0.532403	0.000268324	0.00167141	Up
142	4.06893	Nipsnap1	1.50449	0.000285637	0.00175605	Up
143	4.05982	Phka1	0.653989	0.000283903	0.00175301	Up
144	4.05604	Maip1	0.827013	0.000360523	0.00214193	Up
145	4.03728	Trip11	0.522833	0.000329458	0.00199937	Up
146	4.02659	Pfdn2	0.561706	0.000314329	0.00191992	Up
148	4.01671	Gmpr2	0.672012	0.000376094	0.00221475	Up
149	4.00356	Bgn	1.10498	0.000510971	0.00287281	Up
150	4.00193	Polr2h	0.631535	0.000344253	0.00206698	Up
152	3.98419	Filip1	0.80074	0.000743076	0.0038629	Up
154	3.95901	Myh1	1.82312	0.000771362	0.00398068	Up
155	3.94432	Col1a1	1.38448	0.000399973	0.00234187	Up
156	3.93232	Gripap1	0.590223	0.000509929	0.00287267	Up
157	3.93116	Dnajb1	0.883214	0.000409006	0.00238981	Up
159	3.92631	Pygb-1	1.30939	0.000430311	0.00248351	Up
160	3.91149	Ehhadh	0.713281	0.000453252	0.00258426	Up
161	3.89068	Homer1	0.742903	0.000872909	0.00440819	Up
162	3.88123	Vwa1	0.916629	0.000542202	0.00301247	Up
163	3.87884	Stk10	0.69991	0.000632715	0.00338245	Up
164	3.87785	Mad1l1	0.554199	0.000604602	0.00329444	Up
165	3.87628	Prxl2a	0.997283	0.000493767	0.00279834	Up
166	3.85396	Aimp2	0.502614	0.000629201	0.00337643	Up
167	3.84653	Cnp	0.852344	0.000625719	0.00336795	Up
168	3.84351	Gmpr	0.806601	0.0010057	0.00493769	Up
169	3.84031	Nedd4l	1.04139	0.000530051	0.00295658	Up
170	3.81877	Rdh14	0.557277	0.000561797	0.00309097	Up
171	3.81315	Acsl5	1.16654	0.000655091	0.00348345	Up
172	3.80094	Ccdc90b	0.890814	0.000959813	0.00477039	Up
174	3.7834	Akr1b1	0.583132	0.000923567	0.00461457	Up
175	3.78289	Psme4	0.553219	0.000809301	0.00414148	Up
177	3.77759	Nudt12	0.774664	0.000630651	0.0033778	Up
178	3.76443	Aldh7a1	0.635448	0.000661095	0.00349454	Up
179	3.75151	Tax1bp1	0.634607	0.000802746	0.00412008	Up
181	3.70503	Mfap2	1.33671	0.000775438	0.00399442	Up
182	3.67147	Sgpl1	0.62026	0.000852046	0.00432601	Up
183	3.65645	Phb2	0.785801	0.00118359	0.00557865	Up
184	3.64662	Tagln	1.18744	0.000942257	0.00469965	Up
186	3.62169	Gatm	1.16099	0.00116952	0.00554005	Up
187	3.59547	Col18a1	0.504487	0.00121421	0.00568509	Up
188	3.58402	Sord	0.744428	0.00113538	0.00540549	Up
189	3.58029	Spcs1	0.555109	0.00112488	0.00536451	Up
190	3.57623	Slc2a1	0.714614	0.00110094	0.00525923	Up
191	3.57492	Nudt7	0.867571	0.00147189	0.00669212	Up
192	3.56003	Tmem201	0.799716	0.00143923	0.00658599	Up
193	3.54488	Arl6ip1	0.750637	0.00145658	0.00664387	Up
194	3.52064	Ttn	1.534	0.00202877	0.00861465	Up
195	3.50994	Jph1	0.586221	0.00150049	0.00678541	Up
197	3.49275	Polr2c	0.805135	0.00165375	0.00731895	Up
198	3.47839	Lmna	0.855837	0.00144502	0.00660181	Up
199	3.47599	TCAIM	0.628223	0.00173327	0.00759951	Up
200	3.45497	Ap2a2	0.676943	0.00192251	0.00821278	Up
201	3.44185	Myl2	1.33021	0.00160401	0.00714355	Up
202	3.42529	Fasn	1.43598	0.00193527	0.00823081	Up
204	3.41945	Cisd3	1.51632	0.0018228	0.00788207	Up
205	3.40641	Twf1	0.628892	0.00175585	0.00768659	Up
207	3.3923	Cnn1	0.803838	0.00207357	0.00875234	Up
208	3.38714	Col4a1	1.18895	0.0018928	0.00811037	Up
210	3.38025	Gpi	0.555484	0.00219064	0.00915085	Up
211	3.37965	Acly	0.9801	0.00210837	0.00887417	Up
213	3.35767	Des	1.12657	0.00322511	0.0126067	Up
215	3.32646	Maob	0.521844	0.00220228	0.00918591	Up
216	3.32249	Rad50	0.535841	0.00266339	0.0107448	Up
217	3.30654	Lrrc14	0.694412	0.0028186	0.011211	Up
218	3.2856	Tnpo2	0.832104	0.00281772	0.011211	Up
221	3.26556	Gstt1	1.09814	0.00321767	0.0126067	Up
223	3.2573	Immt	0.907138	0.00380969	0.0145789	Up
224	3.24321	Tnnc2	0.70364	0.00270533	0.010852	Up
226	3.22982	Mpdu1	0.969804	0.00310621	0.0122515	Up
227	3.22976	Sfxn3	0.979959	0.00313277	0.0123219	Up
228	3.22153	Gys1	0.52015	0.00317181	0.0124581	Up
229	3.20827	Tpr	0.5847	0.00422061	0.0157674	Up
231	3.16802	Ndufaf4	0.974965	0.00372938	0.0143126	Up
234	3.15278	Smim11	1.58841	0.00355008	0.0137153	Up
235	3.14469	Atad3	0.846716	0.00449842	0.0163937	Up
236	3.13961	Hmgcs2	1.18621	0.00358976	0.013812	Up
238	3.13532	mt-Nd3	1.20612	0.00463279	0.0168184	Up
242	3.10619	Mfn1	0.543188	0.00566759	0.019752	Up
246	3.08819	Rgn	0.857139	0.0040955	0.0154017	Up
252	3.0347	Krt78	1.2611	0.00515602	0.0183302	Up
253	3.02613	Krt5	1.2223	0.00567135	0.019752	Up
254	3.01023	Aldh1l1	0.814092	0.00501327	0.0179009	Up
255	2.99135	Tbc1d15	0.501222	0.00552774	0.0193711	Up
257	2.96037	H2bc21	0.932864	0.00578858	0.0200368	Up
258	2.96007	Septin8	0.606134	0.00571933	0.0198636	Up
259	2.9513	Lgals1	0.515871	0.00585722	0.0202249	Up
262	2.9175	Asl	0.79678	0.00631998	0.0215907	Up
263	2.91693	Cab39l	0.555799	0.00632146	0.0215907	Up
264	2.88274	Nfia	0.722487	0.00693948	0.0231698	Up
265	2.85413	Hacd3	0.550555	0.0082385	0.0267214	Up
266	2.84986	Slc4a4	0.517746	0.00760692	0.025051	Up
267	2.8493	H3c11	0.837968	0.00749543	0.024734	Up
268	2.84898	Acaa1a	0.549521	0.00794362	0.0259107	Up
270	2.83867	Lamb2	0.576131	0.0082394	0.0267214	Up
273	2.82736	Lmnb1	0.528065	0.00922786	0.0293548	Up
274	2.8226	Map2k3	0.781177	0.00838211	0.0271531	Up
275	2.81533	Myh13	1.56886	0.0106222	0.0326138	Up
276	2.80195	Dop1b	0.688668	0.00845094	0.0273447	Up
277	2.79661	Tlcd1	0.682141	0.00874552	0.0281049	Up
278	2.79485	Amacr	0.576326	0.0100657	0.0313154	Up
281	2.78181	Ephx1	0.725126	0.00903477	0.0288378	Up
286	2.76516	Cand2	0.749671	0.0123595	0.0370653	Up
289	2.74151	Vcl	0.501767	0.0118088	0.0356743	Up
292	2.73555	Plpbp	0.561668	0.00996516	0.0311251	Up
294	2.73456	Pik3c2a	0.596109	0.00997148	0.0311251	Up
299	2.71987	Atp5mk	1.13762	0.0118057	0.0356743	Up
301	2.71419	Tmem143	1.06029	0.012936	0.0384277	Up
302	2.68278	Vim	0.749272	0.0118326	0.0356743	Up
303	2.67419	Mtres1	0.889774	0.0118473	0.0356808	Up
304	2.67042	Dars2	0.622958	0.0137368	0.0402983	Up
307	2.66456	Gstt3	0.826302	0.0130754	0.0387603	Up
314	2.62817	Krt2	1.37381	0.0129525	0.0384361	Up
317	2.61089	Flnc	0.827835	0.0169878	0.0478979	Up
318	2.60789	Ndufa5	1.04588	0.014636	0.042583	Up
323	2.54721	Prph	0.798795	0.0159924	0.0457403	Up
324	2.53653	Smc3	0.506953	0.0192661	0.0528463	Up
326	2.52442	Mlycd	0.576146	0.0184872	0.051307	Up
328	2.51883	Pecr	0.575612	0.0186512	0.0516916	Up
329	2.49533	Myl3	0.761386	0.0218046	0.0577046	Up
331	2.48719	Slc25a13	0.814053	0.0218087	0.0577046	Up
334	2.48184	Mtnd4	1.18315	0.0209594	0.0561831	Up
335	2.47936	Rtn3	0.669797	0.0187239	0.0517101	Up
337	2.46583	Myl9	0.810328	0.0204528	0.0551388	Up
338	2.4625	Lmf2	0.622231	0.0216224	0.05747	Up
343	2.44576	Hmgn2	1.19471	0.0199908	0.0544678	Up
344	2.44137	Iqgap2	0.64581	0.0201645	0.0546218	Up
345	2.43569	Dym	0.514678	0.0204298	0.0551294	Up
349	2.42162	Smu1	0.571249	0.0218127	0.0577046	Up
350	2.41194	Col15a1	0.737497	0.0234098	0.0612422	Up
351	2.41095	Klhl41	0.611209	0.0240293	0.0626312	Up
352	2.40883	Tpm1	1.16608	0.0246646	0.0636252	Up
355	2.38975	Nes	0.593924	0.025014	0.0640757	Up
357	2.38712	Got2	0.606096	0.0248027	0.0637757	Up
361	2.37268	Hspb6	0.679312	0.0248292	0.0637757	Up
365	2.36311	Col3a1	0.693241	0.0241765	0.0628411	Up
369	2.34054	Dsp	0.77566	0.0276412	0.0689933	Up
372	2.32435	Ca1	0.741368	0.027161	0.0682766	Up
379	2.29647	Lypla2	0.566702	0.0292064	0.0721359	Up
380	2.29471	Art3	0.629479	0.0298833	0.0732321	Up
382	2.28217	Nipsnap2	0.767049	0.0332522	0.0796926	Up
385	2.27669	Ndufa11	0.878097	0.0295753	0.0727929	Up
390	2.25201	Myl4	1.59989	0.0343986	0.0818848	Up
393	2.23981	Cobl	0.669699	0.0327795	0.078894	Up
394	2.23692	Myom2	0.731799	0.0357294	0.0842538	Up
399	2.21028	Myh9	0.613678	0.0401442	0.0921491	Up
400	2.20514	Mybpc3	1.1529	0.0407124	0.0929254	Up
404	2.19298	Dbt	0.590416	0.037487	0.0876936	Up
405	2.18684	Synm	0.61363	0.0400136	0.0919605	Up
407	2.18268	Acacb	0.537646	0.041545	0.0942272	Up
408	2.17839	Rnps1	0.502905	0.03749	0.0876936	Up
409	2.16526	Mthfd1l	0.527215	0.0380153	0.0886292	Up
413	2.15333	Chchd3	0.611784	0.0415492	0.0942272	Up
414	2.15112	Fabp4	0.926149	0.0398909	0.0918848	Up
415	2.14654	Actn1-1	0.570839	0.0412431	0.0938339	Up
416	2.14054	Lum	0.577031	0.0414596	0.0941749	Up
418	2.11857	Sdhc	0.812963	0.0418838	0.0947579	Up
424	2.07487	Bri3bp	0.564299	0.0462247	0.102609	Up
425	2.06237	Hist2h2bb	0.690697	0.0473631	0.104725	Up
1963	-2.04012	Fkbp2	-0.520079	0.0494939	0.108756	Down
1971	-2.05044	Edf1	-0.555308	0.0483549	0.106573	Down
1975	-2.07465	Prdx4	-0.556318	0.0458984	0.102125	Down
1978	-2.08976	Pptc7	-0.515318	0.0454323	0.101167	Down
1979	-2.09354	Oxct1	-0.747752	0.044154	0.0988658	Down
1981	-2.09974	Tf	-0.582022	0.0474954	0.104935	Down
1982	-2.10236	Bub3	-0.51728	0.0452941	0.10101	Down
1987	-2.11695	Tubb2a	-0.636488	0.044362	0.099253	Down
1988	-2.11708	Gucy1b1	-0.60869	0.0465024	0.10309	Down
1989	-2.11994	Mrpl10	-0.548585	0.0417842	0.0946082	Down
1993	-2.13597	Mrpl22	-0.595477	0.0411758	0.0937562	Down
1995	-2.13639	Ndufb10	-0.794793	0.0414296	0.0941749	Down
1997	-2.13785	Ddx21	-0.545866	0.0403946	0.0923491	Down
2008	-2.15455	Myl6	-0.717528	0.0424429	0.0958533	Down
2013	-2.16253	Myl12b	-0.711207	0.0398502	0.0918848	Down
2014	-2.16809	Nptn	-0.592768	0.0379462	0.0886143	Down
2015	-2.17526	Plin3	-0.520183	0.0388488	0.0902006	Down
2016	-2.17767	Ldb3	-0.753161	0.0420425	0.0950409	Down
2017	-2.18004	Uqcrc1	-0.647372	0.040682	0.0929254	Down
2018	-2.18026	Samhd1	-0.686043	0.0393128	0.0910538	Down
2019	-2.18181	Hadhb	-0.767751	0.0410664	0.0935823	Down
2021	-2.18735	Tuba1c	-0.547866	0.0381704	0.0889175	Down
2022	-2.18829	Lrp1	-0.582866	0.0383603	0.089213	Down
2023	-2.1905	Dglucy	-0.572549	0.0371883	0.0871321	Down
2024	-2.19331	Ifit3	-0.50314	0.0359006	0.0845353	Down
2026	-2.19548	Stom	-0.570074	0.0353601	0.0836806	Down
2028	-2.20077	Gsta4	-0.901517	0.0366724	0.0859947	Down
2030	-2.20265	Sh3bgrl	-0.645608	0.0396375	0.0915059	Down
2031	-2.20267	Actb	-0.709369	0.0366454	0.0859947	Down
2032	-2.2027	Aqp1	-0.732746	0.0347899	0.0826913	Down
2036	-2.21996	Bst2	-0.590499	0.0338898	0.0808779	Down
2046	-2.25314	Isg15	-0.768425	0.0324813	0.0783765	Down
2050	-2.26705	Tpm3	-0.990319	0.0301317	0.073777	Down
2054	-2.27048	Sucla2	-0.770409	0.0326918	0.07875	Down
2056	-2.27285	Psmd14	-0.584859	0.0297011	0.072849	Down
2057	-2.27419	Cav1	-0.591187	0.0304358	0.0743927	Down
2060	-2.29882	Mrpl40	-0.649707	0.0305622	0.0746372	Down
2062	-2.30613	Rcc1	-0.525653	0.0296277	0.072795	Down
2065	-2.31182	Slc2a4	-0.943403	0.028629	0.0710825	Down
2069	-2.31675	Rac2	-0.78974	0.0272996	0.0684978	Down
2071	-2.3226	Gpc1	-0.597821	0.0265151	0.0670704	Down
2072	-2.32269	Smap2	-0.751198	0.0296204	0.072795	Down
2075	-2.32559	Pdhx	-0.810201	0.0290077	0.0717078	Down
2079	-2.33338	Abhd16a	-0.579444	0.0260251	0.0661862	Down
2080	-2.33394	Thbs1	-1.07522	0.0283925	0.0706814	Down
2082	-2.33935	Calr	-0.507958	0.0270363	0.0681451	Down
2088	-2.35136	Pgk1	-0.551975	0.0249153	0.0639387	Down
2091	-2.35788	Sccpdh	-0.566587	0.0255358	0.0651763	Down
2094	-2.36007	Dctn3	-0.535274	0.024576	0.0635292	Down
2095	-2.36083	Adnp	-0.607722	0.0242989	0.0630433	Down
2098	-2.37573	Srrt	-0.543355	0.0241436	0.0628133	Down
2099	-2.38854	Utrn	-0.534687	0.0275974	0.0689933	Down
2100	-2.3944	Nap1l1	-0.532972	0.0235446	0.0614813	Down
2103	-2.42488	Gatd3	-0.732435	0.0221682	0.0585356	Down
2110	-2.44391	Pgm3	-0.625009	0.0207098	0.0556195	Down
2111	-2.44396	Psma4	-0.697531	0.0201054	0.0545367	Down
2113	-2.44655	Rps23	-0.502189	0.0217144	0.0576063	Down
2114	-2.44809	Ola1	-0.557435	0.0210727	0.0563144	Down
2115	-2.45156	Anxa1	-0.727573	0.0224558	0.0591845	Down
2116	-2.45344	Rrad	-0.629559	0.021088	0.0563144	Down
2117	-2.45349	Sypl1	-0.583229	0.0196907	0.0538543	Down
2118	-2.45465	Rpl23	-0.529816	0.0216761	0.0575586	Down
2119	-2.45515	Gfm1	-0.640278	0.0223741	0.0590242	Down
2123	-2.46485	Uqcrh	-0.781286	0.020038	0.0544879	Down
2124	-2.46858	Mtdh	-0.660595	0.0192401	0.0528263	Down
2125	-2.47345	Mrpl12	-0.738824	0.0205795	0.0553748	Down
2126	-2.48007	Clic5	-0.982351	0.0225253	0.0593125	Down
2128	-2.4834	Aco2	-0.814268	0.0202624	0.0548118	Down
2129	-2.48414	Txnrd1	-0.554342	0.018237	0.0507619	Down
2132	-2.49007	Prdx1	-0.639453	0.0181218	0.0505908	Down
2136	-2.49901	Endog	-0.813087	0.0187919	0.0518474	Down
2137	-2.49976	Gatd1	-0.590693	0.0184305	0.0512444	Down
2138	-2.49991	Numa1	-0.552634	0.0200936	0.0545367	Down
2139	-2.5048	Smim20	-0.600818	0.0189061	0.0521117	Down
2140	-2.50539	Sf3a1	-0.534031	0.0186624	0.0516916	Down
2142	-2.50869	Blmh	-0.507297	0.0181131	0.0505908	Down
2144	-2.51113	Coq6	-0.794712	0.0193474	0.0530178	Down
2145	-2.51169	C1qbp	-0.812153	0.0171591	0.0482844	Down
2147	-2.52248	Pi4k2a	-0.504106	0.0167565	0.0474349	Down
2148	-2.5233	Tubb3	-0.633234	0.0173264	0.0487069	Down
2154	-2.53772	Gda	-0.87409	0.0202734	0.0548118	Down
2155	-2.54265	Rps24	-0.65072	0.0160965	0.0458418	Down
2156	-2.54585	Cd47	-0.68522	0.0159552	0.0457157	Down
2158	-2.54797	Hycc1	-0.527886	0.0173446	0.0487096	Down
2159	-2.55663	Psmb10	-0.778962	0.0157383	0.0451857	Down
2160	-2.56546	Fxr1	-0.656917	0.0160397	0.0458186	Down
2163	-2.57106	Dnajc19	-0.675225	0.0151361	0.0437231	Down
2167	-2.59413	Dysf	-0.500872	0.0162709	0.0462452	Down
2168	-2.60227	Mcee	-0.79138	0.0151757	0.0437482	Down
2171	-2.61244	Synpo2	-0.66884	0.0157746	0.0452441	Down
2175	-2.62072	Get3	-0.732619	0.0169064	0.0477159	Down
2176	-2.62103	Rgl2	-0.511153	0.0138045	0.0404132	Down
2177	-2.62273	Idh3a	-0.912251	0.0138916	0.0406262	Down
2178	-2.62743	Dpysl4	-0.506004	0.0133148	0.0393274	Down
2181	-2.63907	Gmppa	-0.614475	0.0128356	0.0382096	Down
2182	-2.63929	Mtfp1	-0.563151	0.0127506	0.0379964	Down
2188	-2.69177	Cald1	-0.745202	0.0143735	0.0419053	Down
2190	-2.69708	Trim3	-0.548812	0.0135464	0.0399422	Down
2191	-2.69841	Pgam1-1	-0.58895	0.0109346	0.0333941	Down
2192	-2.70484	Lyrm4	-0.564487	0.0109952	0.0335069	Down
2193	-2.71201	Rbp1	-1.02553	0.011529	0.0349453	Down
2195	-2.71439	Nsf	-0.514399	0.0105486	0.0324962	Down
2196	-2.7189	Hpx	-1.04359	0.0135809	0.0399655	Down
2197	-2.71921	Actr3	-0.671964	0.010867	0.0332235	Down
2198	-2.72942	Add1	-0.643007	0.0101845	0.0316155	Down
2199	-2.7365	Sra1	-0.588181	0.0102283	0.0317167	Down
2201	-2.74024	Plxna2	-0.541676	0.0103552	0.0320752	Down
2202	-2.74385	Plpp3	-0.620415	0.0110864	0.0337486	Down
2204	-2.75991	Eif3j1	-0.500768	0.0109841	0.0335069	Down
2205	-2.76238	Rpl11	-0.60512	0.00938618	0.0297049	Down
2206	-2.76493	Stx7	-0.661831	0.0107968	0.0330447	Down
2210	-2.77762	Pls3	-0.737745	0.0099318	0.0310831	Down
2212	-2.77876	Crk	-0.598482	0.00899566	0.0287455	Down
2213	-2.77889	Rbbp4	-0.726805	0.0106175	0.0326138	Down
2217	-2.80611	Dhx15	-0.522875	0.00998809	0.0311426	Down
2218	-2.80998	Rmdn3	-0.511421	0.0100301	0.0312393	Down
2222	-2.82192	Carhsp1	-0.850631	0.00949745	0.0298763	Down
2223	-2.82845	Raly	-1.02163	0.00801603	0.0261168	Down
2226	-2.8403	Rbbp9	-0.501054	0.00766753	0.0251552	Down
2227	-2.84051	Pon2	-0.633187	0.00765831	0.0251552	Down
2228	-2.84548	Pfn1	-0.507138	0.00760919	0.025051	Down
2229	-2.85658	Anxa3	-0.952481	0.0104713	0.0323638	Down
2230	-2.86216	Steap3	-0.611975	0.00744508	0.0245966	Down
2232	-2.86715	Impa1	-0.526719	0.00721235	0.0239016	Down
2233	-2.86767	Rab10	-0.796793	0.00846558	0.0273607	Down
2234	-2.87108	Cox7a2l	-0.6716	0.00949431	0.0298763	Down
2235	-2.87162	Rasip1	-0.669215	0.00803157	0.0261373	Down
2236	-2.88428	Chmp1a	-0.978803	0.007667	0.0251552	Down
2238	-2.89408	Rps4x	-0.681678	0.00673902	0.0226611	Down
2239	-2.89437	Psmd5	-0.521928	0.00723746	0.0239386	Down
2240	-2.89505	F2	-0.957614	0.00687011	0.0230197	Down
2241	-2.89531	Trim28	-0.600365	0.00850322	0.027451	Down
2242	-2.89586	Mrps23	-0.66473	0.00788786	0.0257585	Down
2244	-2.90452	Rsu1	-0.894119	0.00655912	0.0222146	Down
2245	-2.90678	Abhd10	-0.667304	0.00705065	0.0234856	Down
2246	-2.91098	Ralgapa1	-0.508667	0.00642043	0.0217971	Down
2249	-2.91536	Clic4	-0.646834	0.00670258	0.0226044	Down
2250	-2.91536	Gnao1	-0.802684	0.00707568	0.0235412	Down
2253	-2.91925	Rpl35a	-1.16853	0.00721782	0.0239016	Down
2254	-2.91966	Arl6ip5	-0.761294	0.00669256	0.0226044	Down
2255	-2.93054	Stxbp1	-0.639652	0.00638147	0.021717	Down
2256	-2.93123	P4hb	-0.669157	0.0068646	0.0230197	Down
2257	-2.94401	Anxa5	-0.773714	0.00662859	0.022423	Down
2259	-2.94532	Gtf2i	-0.584514	0.00591909	0.0204136	Down
2261	-2.95625	Dld	-0.823596	0.00691228	0.0231063	Down
2263	-2.97661	Ca4	-0.891833	0.00671418	0.0226044	Down
2264	-2.97828	Tomm70	-0.586237	0.00564825	0.0197201	Down
2265	-2.9801	H2-K1	-1.41553	0.00786979	0.0257292	Down
2267	-2.98468	Glo1	-0.627163	0.00531207	0.018708	Down
2270	-2.99178	Mapre1	-0.887547	0.00599078	0.0206357	Down
2274	-3.00169	Ezr	-0.928384	0.00508933	0.0181496	Down
2275	-3.00248	Snd1	-0.718147	0.00627574	0.0215386	Down
2276	-3.00264	Sfpq	-0.88873	0.00559279	0.0195748	Down
2277	-3.00282	Mrpl39	-0.579461	0.00543436	0.0190906	Down
2278	-3.00287	Rps16	-0.985161	0.0051811	0.0183611	Down
2279	-3.00347	Gnas	-0.797282	0.00583625	0.0201771	Down
2280	-3.01169	Cp	-0.848772	0.00569449	0.0198081	Down
2282	-3.01546	Aoc3	-0.508048	0.00490833	0.0176152	Down
2286	-3.03688	Irgm1	-0.540167	0.00478693	0.0172232	Down
2287	-3.03821	Mypn	-0.80456	0.00468675	0.0169707	Down
2288	-3.04072	Sp100	-0.520989	0.00526186	0.0185543	Down
2289	-3.0454	Clic1	-0.706125	0.00636224	0.0216776	Down
2290	-3.04558	Pex3	-0.617267	0.00471091	0.0170146	Down
2291	-3.04979	Rps7	-0.651207	0.00474957	0.0171106	Down
2292	-3.05802	Mapt	-0.507485	0.00442823	0.0162285	Down
2293	-3.06051	Slfn5	-0.662376	0.00449401	0.0163937	Down
2294	-3.06124	Dlst	-0.692378	0.00524187	0.01853	Down
2295	-3.06165	Rpl27a	-0.650885	0.00447006	0.0163358	Down
2296	-3.06648	Fbl	-0.680081	0.00440359	0.0162009	Down
2297	-3.07314	Pitrm1	-0.500824	0.00472179	0.0170322	Down
2298	-3.07618	Pam16	-0.611188	0.00437885	0.0161663	Down
2299	-3.08631	Pecam1	-0.823729	0.00412425	0.0154892	Down
2300	-3.08689	Tmem109	-1.3799	0.00440541	0.0162009	Down
2301	-3.08855	Ank3	-0.580601	0.00406647	0.0153129	Down
2302	-3.09443	Stx8	-0.57024	0.00423539	0.0157809	Down
2303	-3.09571	Heatr3	-0.561086	0.00447098	0.0163358	Down
2304	-3.09834	Apoa4	-0.752523	0.00453629	0.0165105	Down
2305	-3.10735	Flnb	-0.574402	0.00615651	0.021155	Down
2306	-3.11379	Slc8a1	-0.801388	0.00405928	0.0153062	Down
2307	-3.11533	Ppid	-0.595907	0.00443012	0.0162285	Down
2308	-3.1162	Trappc3	-0.929112	0.00469346	0.0169733	Down
2309	-3.11643	Ogdh	-0.797773	0.00439061	0.0161886	Down
2310	-3.11692	Atp1a2	-0.602603	0.00437723	0.0161663	Down
2311	-3.12242	Pgm1	-0.501788	0.00403765	0.0152653	Down
2312	-3.12471	S100a13	-0.586574	0.00496095	0.0177589	Down
2313	-3.12737	Gimap4	-0.953275	0.00381691	0.0145868	Down
2314	-3.13306	Gar1	-0.698569	0.00372998	0.0143126	Down
2315	-3.13908	Hsdl2	-0.932844	0.00419405	0.0156889	Down
2317	-3.15433	Tufm	-0.864268	0.00422622	0.0157675	Down
2318	-3.15679	Mrpl53	-0.746311	0.00339905	0.0132076	Down
2319	-3.15987	0610012G03Rik	-0.652446	0.0039413	0.0150013	Down
2320	-3.16437	Vps4b	-0.55727	0.00357698	0.0138004	Down
2321	-3.17458	Cyfip1	-0.681436	0.00427284	0.0158369	Down
2322	-3.17629	Atp6v1b2	-0.723563	0.00415283	0.0155553	Down
2324	-3.18668	Pon1	-0.66564	0.00425486	0.015791	Down
2325	-3.18703	Etfb	-1.11736	0.00425218	0.015791	Down
2326	-3.19015	Ufc1	-0.914679	0.0034978	0.0135318	Down
2329	-3.20146	Srrm2	-0.741782	0.00302772	0.0119754	Down
2330	-3.20209	Ablim2	-0.613661	0.00307016	0.0121263	Down
2331	-3.22365	Stk24	-0.864265	0.00322094	0.0126067	Down
2332	-3.22431	Arhgap1	-0.957827	0.00433443	0.0160442	Down
2334	-3.23333	Guf1	-1.1429	0.00288278	0.0114501	Down
2335	-3.24404	Kctd12	-0.708669	0.00278235	0.011098	Down
2336	-3.25024	Rpn2	-0.691742	0.00269889	0.0108416	Down
2341	-3.29145	Ndufs4	-1.14914	0.00341528	0.0132489	Down
2342	-3.29335	Mrpl24	-0.844236	0.002762	0.0110324	Down
2343	-3.29563	Ykt6	-0.58226	0.00252366	0.0102689	Down
2344	-3.30008	Hk1	-0.525357	0.00275113	0.0110045	Down
2347	-3.30376	Anxa2	-0.911566	0.00268515	0.0108017	Down
2348	-3.30609	Scfd1	-0.764612	0.00298502	0.011823	Down
2349	-3.31139	Cmpk2	-0.583418	0.00263894	0.0106766	Down
2351	-3.31875	Cyb5r3	-0.816096	0.00224737	0.00929176	Down
2352	-3.32796	Ppm1a	-0.969116	0.0022181	0.00921113	Down
2354	-3.33457	Hspd1	-0.872959	0.00239695	0.00986694	Down
2355	-3.33634	Prpf31	-0.714746	0.00227034	0.00937302	Down
2356	-3.33761	Blvrb	-1.06669	0.00263224	0.0106647	Down
2357	-3.34098	Pcmt1	-0.550524	0.00249768	0.0102073	Down
2359	-3.35536	Perm1	-0.579864	0.00206673	0.00873648	Down
2360	-3.36244	Arpc1a	-0.696969	0.00203792	0.00864055	Down
2361	-3.36372	Rpl22	-0.762935	0.00213929	0.00897614	Down
2362	-3.36556	Atp1b1	-0.662538	0.00253253	0.0102902	Down
2363	-3.36966	Hnrnpul1	-0.60723	0.00210871	0.00887417	Down
2364	-3.38054	Stt3b	-0.616913	0.0018911	0.00811037	Down
2365	-3.38938	Rbmx	-0.704601	0.00193546	0.00823081	Down
2366	-3.39128	Ccdc47	-0.586914	0.00182854	0.00789481	Down
2367	-3.3916	Cyc1	-1.07376	0.00252324	0.0102689	Down
2368	-3.39336	Inpp5a	-0.641278	0.00211972	0.00890721	Down
2369	-3.39479	Plp2	-1.10364	0.00216093	0.0090401	Down
2370	-3.3971	Cluh	-0.629732	0.00221754	0.00921113	Down
2371	-3.39799	Ube2n	-0.624871	0.00183769	0.00792224	Down
2372	-3.40038	Timm10	-1.00662	0.00181312	0.00785222	Down
2373	-3.40125	Mrm3	-0.661791	0.00180955	0.00785222	Down
2374	-3.40367	Bsg	-0.840699	0.00188825	0.00811037	Down
2375	-3.40613	Grhpr	-0.566215	0.00185121	0.00796838	Down
2376	-3.4109	Api5	-0.618755	0.0022181	0.00921113	Down
2377	-3.41371	Rpl35	-1.31681	0.00171374	0.00753724	Down
2379	-3.42059	Ociad1	-0.753652	0.00172652	0.00758167	Down
2380	-3.42392	Thbd	-1.29743	0.00291055	0.0115442	Down
2381	-3.43091	Cd200	-0.502965	0.00170395	0.00750588	Down
2382	-3.4374	Chchd4	-0.873882	0.00163074	0.00725114	Down
2383	-3.44468	Cpne1	-0.65802	0.00166511	0.00735771	Down
2384	-3.44865	Nop56	-0.56483	0.0016004	0.00713868	Down
2385	-3.4536	Ehd2	-0.754412	0.00154026	0.00692507	Down
2386	-3.45712	Dpysl2	-1.13144	0.00222634	0.00923179	Down
2387	-3.45719	Nfu1	-0.658939	0.00152669	0.00687496	Down
2388	-3.45931	Tor1aip1	-0.627114	0.00181055	0.00785222	Down
2389	-3.46602	Mrpl28	-0.977136	0.00178172	0.00777579	Down
2390	-3.46935	Septin4	-1.03385	0.001502	0.00678541	Down
2391	-3.47678	Eno1	-0.617112	0.0015252	0.00687496	Down
2392	-3.48061	Sri	-0.934907	0.00143026	0.00656618	Down
2393	-3.49141	Psmc6	-0.522617	0.00157147	0.00703183	Down
2394	-3.49186	Eif3e	-0.62925	0.00143872	0.00658599	Down
2396	-3.49262	Entpd2	-0.704443	0.00146912	0.00669027	Down
2397	-3.49344	Armc1	-0.741235	0.00138193	0.00638579	Down
2398	-3.50041	Rhot1	-0.707396	0.00205776	0.0087116	Down
2399	-3.51232	Lmo7	-0.784518	0.001412	0.00649292	Down
2400	-3.51765	Sorbs3	-0.918751	0.00156644	0.00702045	Down
2401	-3.52119	Mrpl37	-0.723727	0.0015748	0.00703558	Down
2402	-3.52374	Lsm6	-0.978128	0.00130248	0.00604831	Down
2403	-3.53722	Uchl5	-0.785269	0.00137081	0.00634475	Down
2404	-3.54158	Mrpl38	-1.15318	0.00149849	0.00678541	Down
2406	-3.54767	Ppp1r12a	-0.926099	0.0014812	0.00672367	Down
2409	-3.56514	Rab35	-0.74496	0.00118067	0.00557416	Down
2410	-3.57318	Mocs1	-1.00092	0.00168584	0.0074377	Down
2411	-3.57346	Ranbp1	-0.793939	0.00119724	0.00562425	Down
2412	-3.57501	Rpl34	-1.35065	0.00114085	0.00542238	Down
2413	-3.57989	Ckap4	-0.603561	0.0011695	0.00554005	Down
2414	-3.58489	Aars2	-0.852249	0.00107588	0.00516837	Down
2416	-3.5996	Ppp2r1a	-0.598881	0.00119578	0.00562425	Down
2418	-3.60741	Ppp1r12b	-0.666152	0.00101078	0.00495405	Down
2419	-3.60999	Ctsd	-0.896323	0.00102652	0.00499657	Down
2420	-3.61055	Tpm4	-1.10732	0.00123709	0.00577307	Down
2421	-3.61681	Capg	-0.982802	0.00163845	0.00727304	Down
2422	-3.61982	Hspa12a	-0.582073	0.000975731	0.00483252	Down
2423	-3.62453	Timm10b	-0.558017	0.0012185	0.00569575	Down
2424	-3.62736	Timm50	-0.70305	0.00102197	0.00499161	Down
2425	-3.63233	Eif3g	-0.750444	0.000972775	0.00482633	Down
2427	-3.64184	Glrx3	-0.543094	0.00102117	0.00499161	Down
2428	-3.64313	Fkbp9	-0.739324	0.000915008	0.0045799	Down
2431	-3.65362	Gpt	-0.828425	0.00107644	0.00516837	Down
2432	-3.65838	Slc44a2	-0.961762	0.000986714	0.00486985	Down
2433	-3.6589	Tomm40	-0.797849	0.000877319	0.00442256	Down
2434	-3.66494	Selenbp1-1	-1.03466	0.00164081	0.00727304	Down
2436	-3.69874	Kpna2	-0.667773	0.00108847	0.00521575	Down
2439	-3.71206	Cbx1	-0.932517	0.0007569	0.00392035	Down
2441	-3.71444	Rps25	-1.14468	0.000867654	0.00438949	Down
2442	-3.72028	Cfl1	-0.504425	0.000830024	0.00422939	Down
2443	-3.72627	Ppp2ca	-1.14473	0.000727119	0.00378691	Down
2444	-3.72739	Mrpl41	-1.00797	0.00103331	0.00502096	Down
2445	-3.7381	Psmd11	-0.574852	0.000750625	0.00389499	Down
2446	-3.73984	Coq5	-0.882414	0.00100126	0.00492445	Down
2447	-3.74053	Tcof1	-0.773953	0.000893581	0.00448854	Down
2448	-3.7521	Pald1	-0.933778	0.000841688	0.0042811	Down
2449	-3.75299	Rrbp1	-0.702484	0.00108999	0.00521575	Down
2450	-3.75383	Ppia	-0.831024	0.000677851	0.00356976	Down
2451	-3.76035	Nudc	-0.656936	0.000666493	0.0035165	Down
2452	-3.76303	Kank3	-1.1516	0.000656076	0.00348345	Down
2453	-3.76821	Hspa12b	-0.759541	0.00106506	0.00513992	Down
2454	-3.77145	Palld	-0.559589	0.000658317	0.00348637	Down
2455	-3.78115	Epb41	-0.857603	0.000624453	0.00336795	Down
2457	-3.78746	Gnai2	-0.924459	0.000615699	0.00334075	Down
2458	-3.79375	Gfm2	-0.628365	0.000616644	0.00334075	Down
2459	-3.7952	Rbbp7	-0.550415	0.000779647	0.0040088	Down
2460	-3.79662	Tbcb	-0.533713	0.000626428	0.00336795	Down
2461	-3.79791	Cndp2	-0.849629	0.000863127	0.00437441	Down
2462	-3.80264	Aifm2	-0.595638	0.000595596	0.0032704	Down
2463	-3.80491	Puf60	-0.507317	0.00104921	0.00508024	Down
2464	-3.80741	Gmppb	-0.617654	0.000706766	0.00370822	Down
2465	-3.82618	Atp5f1a	-0.945991	0.00102478	0.00499657	Down
2467	-3.83148	Psmc5	-0.567515	0.000709734	0.0037169	Down
2469	-3.8361	Mpp7	-0.685528	0.000552158	0.00304387	Down
2470	-3.83698	Gars1	-0.8886	0.000809844	0.00414148	Down
2471	-3.84641	Mrpl50	-1.09545	0.000596721	0.0032704	Down
2473	-3.8553	Eif3d	-0.505435	0.000506373	0.00285833	Down
2474	-3.86049	Upf1	-0.535087	0.00060253	0.00328949	Down
2475	-3.86374	Gadd45gip1	-1.14757	0.000633992	0.00338289	Down
2476	-3.8663	Snrpa1	-0.696125	0.000501043	0.0028339	Down
2477	-3.86823	Stmn1	-0.904846	0.000714203	0.00373339	Down
2478	-3.88722	Anp32b	-0.864682	0.000879864	0.0044275	Down
2479	-3.88949	Psmc1	-0.716207	0.00054968	0.00304197	Down
2480	-3.90226	Pdha1	-1.27054	0.000725475	0.00378532	Down
2481	-3.90362	Tardbp	-1.14636	0.000524785	0.00293299	Down
2482	-3.90808	Luc7l	-0.660349	0.000452429	0.00258426	Down
2484	-3.92589	Hsd17b7	-0.755122	0.000447822	0.00256365	Down
2485	-3.92851	Ifi35	-0.680229	0.000440703	0.00253315	Down
2487	-3.93861	Ehd1	-1.03658	0.000447671	0.00256365	Down
2488	-3.94281	Ddx46	-0.737773	0.000477643	0.0027124	Down
2489	-3.94914	Tfam	-0.766306	0.000429794	0.00248351	Down
2490	-3.9497	Ephx2	-0.522727	0.000523011	0.00292886	Down
2491	-3.96636	Lnpep	-0.610995	0.000370885	0.00219887	Down
2492	-3.97871	Rpl28	-0.827699	0.000357415	0.00213174	Down
2493	-3.98536	Pet117	-0.846449	0.000375521	0.00221475	Down
2494	-3.98556	Uqcrfs1	-1.4663	0.000599099	0.00327708	Down
2495	-3.99228	Idh3b	-1.32372	0.000358054	0.00213174	Down
2496	-4.00555	Pcyt1a	-0.775478	0.000376696	0.00221475	Down
2497	-4.01435	Clptm1	-0.651266	0.000338688	0.00204224	Down
2498	-4.03166	Mpst	-0.823191	0.000353305	0.00211236	Down
2501	-4.04057	Ptbp1	-1.15207	0.000532368	0.00296366	Down
2503	-4.07051	Ctnnd1	-0.835572	0.000384731	0.0022573	Down
2504	-4.07728	Rack1	-0.96008	0.000271075	0.00168484	Down
2505	-4.07888	Ndufa3	-1.38444	0.000518846	0.0029113	Down
2506	-4.08908	Jak1	-1.10415	0.000283441	0.00175301	Down
2507	-4.09458	Gna11	-0.848566	0.000419868	0.00243317	Down
2508	-4.10286	Uba1	-1.15571	0.000414914	0.00241435	Down
2509	-4.11238	Crip1	-1.77162	0.000251927	0.00158322	Down
2510	-4.1277	Pxdn	-0.575621	0.000239041	0.0015318	Down
2511	-4.13522	Nqo2	-0.98776	0.000283025	0.00175301	Down
2512	-4.14232	Plg	-0.989574	0.000413091	0.0024087	Down
2513	-4.14297	Thrap3	-0.681391	0.000260023	0.00162687	Down
2514	-4.1457	Cct6a	-0.634425	0.000302345	0.00185474	Down
2515	-4.14769	Acp1	-0.941366	0.000220935	0.00146294	Down
2516	-4.14867	Atox1	-0.542434	0.000220512	0.00146294	Down
2517	-4.14899	Tpd52l2	-0.817044	0.000303209	0.001856	Down
2518	-4.15294	Hspa4l	-0.537486	0.000241938	0.00153753	Down
2519	-4.15428	Fdxr	-0.535362	0.000221039	0.00146294	Down
2520	-4.1591	Atp1b3	-1.10106	0.000239412	0.0015318	Down
2521	-4.16024	Hspa2	-0.777929	0.000224673	0.00147762	Down
2522	-4.16903	Icam2	-0.993927	0.000238993	0.0015318	Down
2523	-4.17272	Rab9a	-0.769009	0.000319672	0.00194834	Down
2524	-4.17613	Atp5pf	-2.01008	0.000217872	0.0014566	Down
2525	-4.1834	Pcyt2	-0.524051	0.000214006	0.00143414	Down
2526	-4.18485	Nagk	-0.863329	0.000213241	0.00143241	Down
2527	-4.18745	Rps6	-0.906406	0.000197718	0.00134705	Down
2528	-4.19649	Arpc1b	-1.26485	0.0002268	0.00148815	Down
2529	-4.22273	Apoa2	-1.15085	0.000239168	0.0015318	Down
2530	-4.23559	Top3b	-0.638489	0.000198152	0.00134705	Down
2531	-4.23681	Rps12	-0.751264	0.00017868	0.00123849	Down
2532	-4.23702	Ccar1	-0.757336	0.000191159	0.00130895	Down
2533	-4.23993	Farsa	-0.866032	0.000170182	0.00119128	Down
2535	-4.25051	Lmod2	-0.717732	0.000241649	0.00153753	Down
2537	-4.26098	Cd34	-0.729232	0.000160065	0.00113734	Down
2538	-4.26461	Mrps5	-0.625849	0.000158416	0.00113131	Down
2539	-4.26645	Dag1	-0.501596	0.000193722	0.0013233	Down
2540	-4.28278	Srsf1	-0.94996	0.000237864	0.0015318	Down
2542	-4.29804	Gmps	-0.547107	0.00016844	0.00118495	Down
2543	-4.31559	Nudt8	-0.761925	0.000137994	0.00101363	Down
2544	-4.31883	Tmx3	-0.865258	0.000166926	0.00118312	Down
2545	-4.32041	Rpl13	-1.17773	0.000167858	0.0011838	Down
2547	-4.32761	Psmc3	-0.559087	0.000131734	0.000980139	Down
2548	-4.33142	Galk1	-0.596251	0.000133311	0.000984345	Down
2549	-4.33359	Hars1	-0.95135	0.000152415	0.00109677	Down
2550	-4.34104	Pgm2	-1.18296	0.000231117	0.00150599	Down
2551	-4.34182	Prpf19	-1.46406	0.000241307	0.00153753	Down
2552	-4.3582	Pdia4	-1.15119	0.000186085	0.00128041	Down
2553	-4.35977	Myg1	-0.715049	0.000152876	0.0010973	Down
2554	-4.36315	Rbfox1	-0.715971	0.00011977	0.000898432	Down
2555	-4.37315	Rab7a	-1.10792	0.000119431	0.000898272	Down
2556	-4.39026	Ppih	-0.589974	0.000113278	0.000861157	Down
2558	-4.39256	Oxsr1	-0.589454	0.000116221	0.000878804	Down
2559	-4.40824	Dhx30	-0.536556	0.000141952	0.00103731	Down
2560	-4.41091	Speg	-0.519098	0.000103473	0.000801704	Down
2561	-4.41111	Atp5f1d	-1.93196	0.000107224	0.000821758	Down
2562	-4.41148	Casq2	-2.03912	0.000212636	0.00143175	Down
2563	-4.42893	Prdx6	-1.05336	0.000238058	0.0015318	Down
2565	-4.44631	Psmd1	-0.612058	9.78226e-05	0.000762851	Down
2566	-4.44878	Vwa5a	-0.593111	0.000150374	0.00108484	Down
2567	-4.45494	Rnf123	-0.674814	9.19324e-05	0.00073442	Down
2568	-4.47448	Colgalt1	-0.735745	0.000105948	0.000814188	Down
2569	-4.47726	Fkbp1a	-1.07725	0.000145871	0.00105775	Down
2570	-4.48581	Snx27	-0.751912	8.41114e-05	0.000685495	Down
2571	-4.49954	Rab11b	-1.01177	9.36101e-05	0.000743622	Down
2573	-4.50748	Septin10	-1.26554	8.76741e-05	0.000706388	Down
2574	-4.51194	Coa3	-0.86995	7.94427e-05	0.000656912	Down
2575	-4.51289	Naca	-0.833586	9.57171e-05	0.000755919	Down
2576	-4.51497	Capzb	-0.566605	7.9252e-05	0.000656912	Down
2578	-4.51893	Rab5b	-0.968676	8.48839e-05	0.000689804	Down
2579	-4.5281	Appl1	-0.577561	9.51668e-05	0.000753871	Down
2580	-4.53461	Dync1i2	-1.05797	7.41739e-05	0.000622445	Down
2581	-4.54161	Bckdha	-1.06073	9.30159e-05	0.000740983	Down
2582	-4.5462	Tmpo	-1.02174	7.99476e-05	0.000658276	Down
2583	-4.5465	Ssb	-0.850695	0.000199138	0.00135051	Down
2584	-4.55178	Septin11	-1.4563	0.000104958	0.000809899	Down
2585	-4.55759	Mrpl49	-1.37414	0.000121351	0.000905491	Down
2586	-4.55948	Rps11	-0.880301	7.72831e-05	0.000644709	Down
2587	-4.56254	Cfl1-1	-0.79753	6.89468e-05	0.00058553	Down
2588	-4.5675	Hyou1	-0.927017	0.000105104	0.000809899	Down
2589	-4.61384	Dhx9	-0.858946	0.000141505	0.00103673	Down
2590	-4.61573	Vapb	-0.800953	9.596e-05	0.000755919	Down
2591	-4.6248	Prune1	-0.60356	8.35583e-05	0.000682956	Down
2592	-4.63144	Rpl10a	-1.15742	5.56662e-05	0.000488895	Down
2593	-4.63411	Slc20a2	-0.785348	5.44346e-05	0.000481066	Down
2594	-4.65128	Acot1	-0.609846	5.26562e-05	0.000466808	Down
2595	-4.66526	Mmut	-0.816016	8.60203e-05	0.000697036	Down
2596	-4.67663	Sbf1	-0.652535	5.73966e-05	0.000497919	Down
2597	-4.67956	Camk2d	-0.668963	6.67149e-05	0.000573464	Down
2598	-4.6889	Setd3	-0.550782	7.40253e-05	0.000622445	Down
2599	-4.70355	Pdlim1	-0.683897	4.417e-05	0.000400362	Down
2600	-4.71594	Rps3	-0.83865	9.72594e-05	0.00076191	Down
2601	-4.73633	Nolc1	-0.90327	5.55139e-05	0.000488895	Down
2603	-4.74508	Mrpl13	-0.942473	4.54654e-05	0.000410786	Down
2604	-4.75376	Rdx	-1.08157	4.14061e-05	0.000383233	Down
2605	-4.76608	Oplah	-0.560986	8.67766e-05	0.000701155	Down
2606	-4.77385	Myo1c	-1.19699	0.000145433	0.00105728	Down
2607	-4.78453	Atp5mf	-2.64511	3.53331e-05	0.000338719	Down
2608	-4.7862	Ganab	-0.849468	6.17913e-05	0.000532762	Down
2609	-4.79897	Syncrip	-0.757129	3.5626e-05	0.000339227	Down
2610	-4.8056	Rps8	-0.96334	3.43207e-05	0.000333535	Down
2611	-4.81113	Rpl24	-0.911183	4.87914e-05	0.000439433	Down
2612	-4.81532	Aldh4a1	-1.0343	3.51416e-05	0.000338028	Down
2613	-4.8182	Psmd9	-0.704939	4.38021e-05	0.000398303	Down
2614	-4.82263	Cttn	-1.02638	5.1349e-05	0.000458091	Down
2615	-4.8276	Metap2	-0.614495	3.61262e-05	0.000341688	Down
2616	-4.83454	Inpp1	-0.683418	3.60217e-05	0.000341688	Down
2617	-4.83912	Adprh	-0.982839	4.16316e-05	0.000383499	Down
2618	-4.84834	Efl1	-0.586801	3.40454e-05	0.000332001	Down
2619	-4.8613	Tmod3	-1.23539	6.09918e-05	0.000527476	Down
2620	-4.86774	Emc7	-0.702562	3.4898e-05	0.000336831	Down
2621	-4.88448	Acot7	-0.655686	2.85927e-05	0.000290863	Down
2622	-4.88696	Ttll12	-0.959959	5.63107e-05	0.000491502	Down
2623	-4.88747	Rps21	-1.44484	2.60276e-05	0.000269087	Down
2624	-4.88805	Dhodh	-0.731229	2.61665e-05	0.000269087	Down
2625	-4.89732	Dcps	-1.10023	3.25546e-05	0.000321904	Down
2626	-4.91421	Prmt5	-1.02267	6.84424e-05	0.000582998	Down
2627	-4.91721	Gsn	-1.30473	8.94906e-05	0.000718975	Down
2628	-4.94381	Eif5b	-0.619636	5.23549e-05	0.000465596	Down
2629	-4.94407	Ppp1r7	-0.532827	2.52924e-05	0.000262966	Down
2630	-4.95663	Fdx2	-0.718307	3.31758e-05	0.000325768	Down
2631	-4.96521	Ufd1	-1.00996	2.43656e-05	0.000256156	Down
2632	-4.98195	Sod1	-1.52911	2.21826e-05	0.000236726	Down
2633	-4.9848	Atp5f1b	-1.31833	6.83742e-05	0.000582998	Down
2634	-4.99152	Sun2	-0.978405	1.89246e-05	0.000209724	Down
2635	-5.00939	Tollip	-0.880156	1.89849e-05	0.000209724	Down
2636	-5.02095	Pcca	-0.932333	1.77269e-05	0.000198149	Down
2637	-5.02441	Pdia6	-0.953173	3.09768e-05	0.000309549	Down
2638	-5.03676	Commd3	-0.726936	1.70836e-05	0.00019248	Down
2639	-5.03806	Pabpc4	-1.17334	3.84309e-05	0.000359877	Down
2640	-5.04001	Qki	-1.08577	2.97818e-05	0.000298882	Down
2641	-5.05555	Rbpms	-1.03021	1.63107e-05	0.000185705	Down
2642	-5.07014	Mlip	-1.0764	1.72795e-05	0.000193915	Down
2643	-5.08034	Eif5	-0.757921	1.55979e-05	0.000179578	Down
2644	-5.08641	Pura	-1.30313	1.52201e-05	0.000177278	Down
2645	-5.09014	Rpl15	-1.20018	1.4989e-05	0.00017662	Down
2646	-5.09249	Rps5	-1.0255	1.91462e-05	0.000210683	Down
2647	-5.10392	Rab1A	-1.12405	1.46942e-05	0.000176081	Down
2648	-5.14867	Cd36	-1.27918	1.48783e-05	0.00017662	Down
2649	-5.15005	Mrps9	-0.540647	1.26948e-05	0.000156091	Down
2650	-5.15937	Lrrc47	-0.645891	3.2299e-05	0.000320694	Down
2651	-5.16058	Tmx4	-0.921068	1.22376e-05	0.000152458	Down
2652	-5.17457	Hbb-y	-1.6514	3.73414e-05	0.000350835	Down
2653	-5.18292	Dctn5	-0.900465	1.40313e-05	0.000171036	Down
2654	-5.18528	Mat2b	-0.681801	1.4369e-05	0.000174401	Down
2655	-5.19743	Dpy30	-0.98956	1.49735e-05	0.00017662	Down
2657	-5.21102	Grsf1	-0.988596	1.49724e-05	0.00017662	Down
2658	-5.21812	Rpl17	-1.20757	1.54052e-05	0.000178548	Down
2659	-5.24364	Hnrnpd	-1.04963	1.10161e-05	0.000139079	Down
2660	-5.2456	Synpo2l	-1.12426	2.26108e-05	0.000240388	Down
2661	-5.25131	Lars1	-0.681823	1.01536e-05	0.000129219	Down
2662	-5.27104	Atp6v0d1	-0.981427	8.32492e-06	0.000111051	Down
2663	-5.27416	Comt	-0.873417	1.23063e-05	0.000152641	Down
2664	-5.27628	Snrnp70	-1.33828	1.65532e-05	0.000187249	Down
2665	-5.27675	Plcb4	-0.85729	9.80788e-06	0.000126651	Down
2666	-5.28345	Hba	-2.23245	1.45213e-05	0.000175497	Down
2667	-5.29504	Hsp90b1	-1.04672	2.15984e-05	0.000232244	Down
2668	-5.29682	Sntb1	-0.868196	7.83159e-06	0.000105465	Down
2669	-5.31235	Eci1	-1.65119	9.58744e-06	0.000124373	Down
2670	-5.32362	Clip1	-0.567012	1.26898e-05	0.000156091	Down
2671	-5.34391	Acat1	-1.70093	2.43258e-05	0.000256156	Down
2672	-5.34517	Hibadh	-1.22885	8.62588e-06	0.000114526	Down
2673	-5.35217	Ablim1	-1.12666	1.14791e-05	0.000144279	Down
2674	-5.36219	Pdhb	-1.89982	9.01289e-06	0.000119105	Down
2675	-5.36747	Rpl31	-0.942258	6.33006e-06	8.90617e-05	Down
2676	-5.37338	Bves	-0.95999	6.14082e-06	8.68312e-05	Down
2677	-5.39162	Eif2s1	-0.781932	6.52918e-06	9.14085e-05	Down
2678	-5.39839	Hnrnpk	-1.17703	2.82396e-05	0.000288309	Down
2679	-5.40117	Srsf3	-2.23276	6.59338e-06	9.18526e-05	Down
2680	-5.40548	Rpl7	-1.20488	5.60827e-06	8.26052e-05	Down
2681	-5.4086	Echdc2	-1.86301	5.52348e-06	8.17822e-05	Down
2682	-5.41186	Rps2	-1.66899	1.6061e-05	0.000183889	Down
2683	-5.42358	Mrps22	-1.27562	9.48522e-06	0.000123614	Down
2684	-5.43857	Sh3glb2	-1.07801	1.01895e-05	0.000129219	Down
2685	-5.43999	Map7d1	-0.710429	1.35042e-05	0.000165324	Down
2686	-5.44703	Fsd2	-0.71309	8.30247e-06	0.000111051	Down
2687	-5.45378	Lzic	-0.897701	5.72205e-06	8.29845e-05	Down
2688	-5.47234	Mrps26	-0.986085	7.53434e-06	0.000102438	Down
2689	-5.48078	Apoa1	-1.13679	6.1059e-06	8.67713e-05	Down
2690	-5.51796	Uba1-1	-0.756485	4.46041e-06	6.84291e-05	Down
2691	-5.56159	Nt5c3b	-0.769248	4.69992e-06	7.10769e-05	Down
2692	-5.56942	Ppa1	-1.25364	5.70994e-06	8.29845e-05	Down
2693	-5.57287	Rpl4	-1.13615	3.47707e-06	5.46286e-05	Down
2694	-5.57387	Septin2	-1.09597	3.39895e-06	5.40875e-05	Down
2695	-5.59291	Fyco1	-0.570461	3.3976e-06	5.40875e-05	Down
2696	-5.59972	Rps19	-1.57957	3.6128e-06	5.61373e-05	Down
2697	-5.60241	Ahnak	-1.60509	2.30709e-05	0.000244361	Down
2698	-5.61165	Vasp	-1.31902	1.52329e-05	0.000177278	Down
2699	-5.62255	Lrpap1	-1.05809	3.24261e-06	5.24006e-05	Down
2700	-5.62392	Elob	-0.860776	2.98148e-06	4.93077e-05	Down
2701	-5.63259	Itih2	-1.50037	3.44654e-06	5.44514e-05	Down
2702	-5.63571	Prkar1a	-0.83415	3.54548e-06	5.53957e-05	Down
2703	-5.63644	Nomo1	-0.745794	2.87274e-06	4.77889e-05	Down
2704	-5.65972	Psmc2	-0.951767	3.17438e-06	5.15929e-05	Down
2705	-5.66653	Rps3a	-1.11576	3.40438e-06	5.40875e-05	Down
2706	-5.66891	Smpx	-0.968202	7.14098e-06	9.80325e-05	Down
2707	-5.67021	Rtcb	-0.992879	2.57799e-06	4.40756e-05	Down
2708	-5.71206	Rpsa	-1.57002	2.32687e-06	4.19134e-05	Down
2709	-5.74032	Pdia3	-1.44086	9.41483e-06	0.000123265	Down
2710	-5.74655	Igf2r	-0.677783	6.95911e-06	9.60018e-05	Down
2711	-5.75122	Ogdhl	-1.38467	2.5737e-06	4.40756e-05	Down
2712	-5.76096	Ckb	-0.636049	2.75039e-06	4.62982e-05	Down
2713	-5.76369	Khdrbs1	-1.07957	7.33632e-06	0.000100228	Down
2714	-5.77728	Nexn	-0.9056	2.6043e-06	4.41016e-05	Down
2715	-5.78497	Akap2	-2.05824	5.97771e-06	8.53786e-05	Down
2716	-5.8112	Mvp	-1.34658	3.05603e-06	4.99563e-05	Down
2717	-5.81202	Sgca	-0.755267	1.91296e-06	3.63078e-05	Down
2718	-5.81764	Dsc2	-0.864128	2.44821e-06	4.30033e-05	Down
2719	-5.84607	Dpysl3	-1.11031	1.55098e-06	3.02495e-05	Down
2720	-5.84702	Hbb-b1	-2.19653	4.55023e-06	6.91831e-05	Down
2721	-5.8476	Hnrnpm	-1.71443	2.13162e-06	3.97818e-05	Down
2722	-5.84967	Npepl1	-1.00199	2.36004e-06	4.22417e-05	Down
2723	-5.92755	Cbr1	-1.08515	1.7834e-06	3.40774e-05	Down
2724	-5.93359	Canx	-1.32068	1.61748e-06	3.13303e-05	Down
2725	-5.93372	Psap	-1.18047	1.22676e-06	2.46048e-05	Down
2726	-5.96238	Acot1-1	-1.34265	1.1675e-06	2.37044e-05	Down
2727	-5.9728	Mrpl54	-1.08225	2.32528e-06	4.19134e-05	Down
2728	-6.01065	Sars1	-1.11269	9.74761e-07	2.05718e-05	Down
2729	-6.02588	P4ha1	-0.924725	2.1382e-06	3.97818e-05	Down
2730	-6.0369	Naxd	-0.636566	1.40571e-06	2.76066e-05	Down
2731	-6.04243	Fus	-1.74864	1.74113e-06	3.3496e-05	Down
2732	-6.04533	Synpo	-1.22118	8.51405e-07	1.83799e-05	Down
2733	-6.05148	Suclg2	-1.18824	2.23188e-06	4.09242e-05	Down
2734	-6.06606	Pkm	-1.18571	8.14351e-07	1.77153e-05	Down
2735	-6.09918	Arfgap2	-0.520163	7.28583e-07	1.64835e-05	Down
2736	-6.10297	Lman1	-1.06604	7.43455e-07	1.66864e-05	Down
2737	-6.11147	Pebp1	-1.31177	1.29943e-06	2.57553e-05	Down
2738	-6.1193	Mrpl15	-1.76544	2.07694e-06	3.91572e-05	Down
2739	-6.13371	Nsfl1c	-0.852507	6.78954e-07	1.56012e-05	Down
2740	-6.18086	Tm9sf2	-1.34849	1.11026e-06	2.27523e-05	Down
2741	-6.19245	Cryz	-0.771125	7.85869e-07	1.73628e-05	Down
2742	-6.20042	Nceh1	-0.80469	6.69966e-07	1.553e-05	Down
2743	-6.20381	Pycr3	-0.840342	1.30234e-06	2.57553e-05	Down
2744	-6.20642	Itga5	-0.83292	1.00726e-06	2.0945e-05	Down
2745	-6.21099	Eif3k	-0.972674	5.55746e-07	1.32071e-05	Down
2746	-6.24239	Serbp1	-1.26977	8.04372e-07	1.76338e-05	Down
2747	-6.24492	Tns1	-1.37955	4.94871e-06	7.36576e-05	Down
2748	-6.28985	Rpl13a	-1.57237	4.80072e-07	1.18056e-05	Down
2749	-6.30161	Hdhd2	-0.987606	4.02193e-07	1.00655e-05	Down
2750	-6.3115	Eef1g	-0.604301	4.01495e-07	1.00655e-05	Down
2751	-6.33388	Khsrp	-1.63586	3.0042e-06	4.93947e-05	Down
2752	-6.34239	Hspb1	-0.899134	3.94254e-07	1.00655e-05	Down
2753	-6.36111	Srp54	-0.655191	3.36473e-07	9.06234e-06	Down
2754	-6.3826	Fgf1	-0.821126	7.53065e-07	1.6769e-05	Down
2755	-6.38554	Lasp1	-2.00108	2.54689e-06	4.40756e-05	Down
2756	-6.38922	Ppp3r1	-1.00598	4.00579e-07	1.00655e-05	Down
2757	-6.40705	Rpl18	-1.26026	3.15433e-07	8.71023e-06	Down
2758	-6.44007	Vps26b	-1.21406	2.17974e-06	4.02896e-05	Down
2759	-6.45333	Sh3glb1	-0.686549	3.89942e-07	1.00655e-05	Down
2760	-6.50849	Kpnb1	-1.14531	2.23311e-07	6.64763e-06	Down
2761	-6.53151	Iars1	-0.961707	5.52197e-07	1.32071e-05	Down
2762	-6.60585	G3bp1	-1.60155	1.64511e-07	5.28677e-06	Down
2763	-6.62745	Ppp2r2a	-0.851062	1.93175e-07	5.87417e-06	Down
2764	-6.63282	Ddx17	-1.6303	1.01853e-06	2.10249e-05	Down
2765	-6.68578	Pdap1	-1.13105	1.69566e-07	5.388e-06	Down
2766	-6.68815	Hnrnpul2	-1.41637	3.86162e-07	1.00655e-05	Down
2767	-6.6923	Rab5c	-1.74199	1.46869e-07	4.94459e-06	Down
2768	-6.7077	Ppm1b	-0.992144	1.80354e-07	5.66712e-06	Down
2769	-6.73694	Ewsr1	-1.89364	1.91935e-07	5.87417e-06	Down
2770	-6.7607	Rps13	-1.37166	1.05105e-07	3.71546e-06	Down
2771	-6.79347	Txnl1	-0.778363	2.52398e-07	7.35857e-06	Down
2772	-6.79508	Serpinc1	-1.99693	5.07244e-07	1.23663e-05	Down
2773	-6.82755	Rpl26	-1.44062	9.38209e-08	3.44965e-06	Down
2774	-6.86739	Rps9	-1.05292	1.13559e-07	3.96474e-06	Down
2775	-6.89372	Rab14	-1.13403	1.63852e-07	5.28677e-06	Down
2776	-7.04822	Rps10	-1.55355	6.46722e-08	2.61276e-06	Down
2777	-7.06271	Hnrnpl	-1.38208	9.24784e-08	3.44965e-06	Down
2778	-7.07617	Hnrnpr	-1.27064	5.25006e-08	2.28418e-06	Down
2779	-7.1022	Farsb	-0.989481	4.46008e-08	2.03437e-06	Down
2780	-7.11964	Fam174b	-0.694992	6.08942e-08	2.49578e-06	Down
2781	-7.1515	Hnrnpc	-1.56592	3.1724e-07	8.71023e-06	Down
2782	-7.19003	Ddx1	-1.2185	3.2009e-08	1.53426e-06	Down
2783	-7.22914	Ubl4a	-0.749483	4.9635e-08	2.22774e-06	Down
2784	-7.27982	Hnrnpu	-1.61792	2.64001e-07	7.54137e-06	Down
2785	-7.28395	Rps14	-1.49444	2.37576e-08	1.26767e-06	Down
2786	-7.30231	Pbxip1	-1.73896	3.86151e-07	1.00655e-05	Down
2787	-7.31643	Septin5	-1.85214	2.51899e-08	1.29522e-06	Down
2788	-7.32058	Hdlbp	-0.882337	3.17658e-08	1.53426e-06	Down
2789	-7.33952	Rpl7a	-1.56092	2.47416e-08	1.29522e-06	Down
2790	-7.36316	Mrpl58	-1.73556	5.80776e-08	2.4514e-06	Down
2791	-7.40124	Coq7	-1.50409	1.73489e-08	1.00128e-06	Down
2792	-7.40276	U2af2	-1.04257	2.05799e-08	1.164e-06	Down
2793	-7.43386	Nebl	-1.3749	2.87595e-08	1.45236e-06	Down
2794	-7.53992	Cacna2d1	-0.659125	1.13712e-08	7.30855e-07	Down
2795	-7.59617	Elavl1	-1.55392	1.97367e-07	5.93781e-06	Down
2796	-7.66443	Xirp1	-1.19415	9.51459e-08	3.44965e-06	Down
2797	-7.69266	Ak3	-0.877353	1.51451e-08	9.11283e-07	Down
2798	-7.69907	FAM120A	-1.03769	8.16501e-09	5.49777e-07	Down
2799	-7.97782	Fubp1	-1.8766	9.42224e-08	3.44965e-06	Down
2800	-8.00125	Hspa4	-0.702936	5.03971e-09	3.7506e-07	Down
2801	-8.10864	Psmc4	-1.04617	3.09467e-09	2.48157e-07	Down
2802	-8.16491	Napg	-1.13966	2.09829e-09	1.81079e-07	Down
2803	-8.17994	RTRAF	-0.957419	1.98355e-09	1.80951e-07	Down
2804	-8.33985	Folh1	-1.35364	2.11302e-09	1.81079e-07	Down
2805	-8.3632	Psme1	-0.736039	1.17191e-08	7.33865e-07	Down
2806	-8.36497	Ddx5	-1.78908	3.83204e-08	1.80617e-06	Down
2807	-8.40137	Rpl8	-1.81109	1.05661e-09	1.07459e-07	Down
2808	-8.46946	Hnrnpa2b1	-2.15724	1.00308e-09	1.07459e-07	Down
2809	-8.63343	Hspa5	-1.16447	3.15901e-09	2.48157e-07	Down
2810	-8.66206	Txndc12	-1.76687	5.49934e-10	6.76179e-08	Down
2811	-8.79927	Rpl27	-1.85033	4.60929e-09	3.52299e-07	Down
2812	-8.99506	Rpl6	-1.91471	2.3328e-10	2.99871e-08	Down
2813	-9.08724	Ralgapb	-0.967667	1.99072e-10	2.68084e-08	Down
2814	-9.22147	Eef1b	-1.05446	1.51859e-10	2.14728e-08	Down
2815	-9.29302	Neb	-1.94868	1.06395e-09	1.07459e-07	Down
2816	-9.38636	Nap1l4	-1.08966	1.49586e-10	2.14728e-08	Down
2817	-9.5001	Erp29	-0.934039	6.92602e-11	1.30579e-08	Down
2818	-9.84012	Mat2a	-0.853388	5.64722e-11	1.14074e-08	Down
2819	-9.92838	Nrap	-0.724008	2.27454e-11	5.36033e-09	Down
2820	-10.5444	Atp1a1	-1.79959	4.99919e-12	1.57086e-09	Down
2821	-10.8313	Trip10	-1.30806	8.1979e-12	2.31837e-09	Down
2822	-10.9281	Rps18	-1.78928	2.77053e-12	9.79382e-10	Down
2823	-11.2351	Eef1d	-1.44463	8.60569e-13	3.64138e-10	Down
2824	-11.7574	Vcp	-1.60657	6.34282e-13	3.5875e-10	Down
2825	-12.0563	Tubb4b	-1.96057	2.31439e-13	1.79847e-10	Down
2826	-12.923	Rpl23a	-2.17315	2.22041e-11	5.36033e-09	Down
2827	-14.0373	Asph	-1.29896	3.93455e-15	5.56345e-12	Down

## Sheet: parent_patwhay_up_avg_pvalue
	source	name	p_value	significant	intersection_size	precision	recall	avg_pvalue
1	REAC	Extracellular matrix organization	5.17707e-07	TRUE	11	0.0575916	0.261905	0.00010573
2	REAC	Extracellular matrix organization	8.46413e-07	TRUE	10	0.052356	0.294118	0.00010573
3	REAC	Protein localization	3.15586e-06	TRUE	12	0.0628272	0.196721	3.15586e-06
4	REAC	Extracellular matrix organization	3.71756e-06	TRUE	10	0.052356	0.25641	0.00010573
5	REAC	Extracellular matrix organization	9.12605e-06	TRUE	11	0.0575916	0.203704	0.00010573
6	REAC	Metabolism	2.76012e-05	TRUE	21	0.109948	0.0889831	0.00910226
7	REAC	Extracellular matrix organization	2.90099e-05	TRUE	11	0.0575916	0.183333	0.00010573
8	REAC	Metabolism	3.36434e-05	TRUE	8	0.0418848	0.296296	0.00910226
10	REAC	Developmental Biology	0.00011737	TRUE	6	0.0314136	0.428571	0.00862493
11	REAC	Extracellular matrix organization	0.000162953	TRUE	13	0.0680628	0.127451	0.00010573
12	REAC	Extracellular matrix organization	0.000174319	TRUE	11	0.0575916	0.15493	0.00010573
13	REAC	Metabolism	0.000204496	TRUE	16	0.0837696	0.100629	0.00910226
14	REAC	Metabolism	0.000453497	TRUE	4	0.0209424	0.8	0.00910226
15	REAC	Extracellular matrix organization	0.000465354	TRUE	10	0.052356	0.15873	0.00010573
17	REAC	Muscle contraction	0.00208241	TRUE	7	0.0366492	0.21875	0.00208241
18	REAC	Metabolism	0.00412698	TRUE	3	0.0157068	1	0.00910226
19	REAC	Metabolism	0.00533636	TRUE	18	0.0942408	0.0717131	0.00910226
20	REAC	Metabolism	0.0113716	TRUE	29	0.151832	0.0508772	0.00910226
21	REAC	Developmental Biology	0.0171325	TRUE	6	0.0314136	0.2	0.00862493
22	REAC	Metabolism	0.0174135	TRUE	4	0.0209424	0.4	0.00910226
23	REAC	Metabolism	0.0251764	TRUE	6	0.0314136	0.1875	0.00910226
24	REAC	Metabolism	0.0268787	TRUE	4	0.0209424	0.363636	0.00910226

## Sheet: parent_patwhay_down_avg_pvalue
	source	name	p_value	significant	intersection_size	precision	recall	avg_pvalue
0	REAC	Metabolism of proteins	1.35308e-46	TRUE	79	0.193627	0.359091	0.00127597
1	REAC	Metabolism of proteins	3.25038e-35	TRUE	51	0.125	0.455357	0.00127597
2	REAC	Metabolism of proteins	4.03296e-34	TRUE	48	0.117647	0.475248	0.00127597
3	REAC	Metabolism of proteins	1.38904e-33	TRUE	51	0.125	0.428571	0.00127597
4	REAC	Metabolism of proteins	1.38904e-33	TRUE	51	0.125	0.428571	0.00127597
5	REAC	Metabolism of proteins	6.13444e-33	TRUE	49	0.120098	0.441441	0.00127597
6	REAC	Metabolism of RNA	9.64916e-31	TRUE	44	0.107843	0.468085	0.00104341
7	REAC	Metabolism of RNA	4.71068e-30	TRUE	47	0.115196	0.415929	0.00104341
8	REAC	Metabolism of RNA	4.71068e-30	TRUE	47	0.115196	0.415929	0.00104341
9	REAC	Metabolism of proteins	5.78531e-30	TRUE	43	0.105392	0.467391	0.00127597
11	REAC	Metabolism of proteins	3.89937e-21	TRUE	28	0.0686275	0.538462	0.00127597
12	REAC	Metabolism of proteins	1.87751e-20	TRUE	29	0.0710784	0.491525	0.00127597
13	REAC	Metabolism of RNA	6.19683e-20	TRUE	46	0.112745	0.269006	0.00104341
14	REAC	Metabolism of RNA	6.19683e-20	TRUE	46	0.112745	0.269006	0.00104341
15	REAC	Metabolism of RNA	6.19683e-20	TRUE	46	0.112745	0.269006	0.00104341
16	REAC	Metabolism of proteins	3.69556e-19	TRUE	28	0.0686275	0.474576	0.00127597
17	REAC	Metabolism of proteins	6.62515e-19	TRUE	28	0.0686275	0.466667	0.00127597
19	REAC	Metabolism of proteins	2.25215e-11	TRUE	25	0.0612745	0.301205	0.00127597
20	REAC	Metabolism of proteins	8.04926e-11	TRUE	24	0.0588235	0.3	0.00127597
21	REAC	Metabolism of proteins	1.47777e-10	TRUE	24	0.0588235	0.292683	0.00127597
22	REAC	Cell Cycle	6.78183e-07	TRUE	19	0.0465686	0.253333	0.00305201
23	REAC	Metabolism of RNA	2.00933e-06	TRUE	16	0.0392157	0.285714	0.00104341
24	REAC	Cellular responses to stimuli	7.06533e-06	TRUE	15	0.0367647	0.283019	0.00023853
25	REAC	Signal Transduction	1.29142e-05	TRUE	16	0.0392157	0.253968	0.00367974
26	REAC	Immune System	1.39421e-05	TRUE	14	0.0343137	0.291667	0.00496201
27	REAC	Metabolism of RNA	2.08025e-05	TRUE	18	0.0441176	0.219512	0.00104341
28	REAC	Immune System	2.08851e-05	TRUE	19	0.0465686	0.208791	0.00496201
29	REAC	Cellular responses to stimuli	2.40446e-05	TRUE	17	0.0416667	0.22973	0.00023853
30	REAC	Metabolism	2.47944e-05	TRUE	14	0.0343137	0.28	0.00257317
31	REAC	Cellular responses to stimuli	3.26845e-05	TRUE	14	0.0343137	0.27451	0.00023853
32	REAC	Cell Cycle	3.26845e-05	TRUE	14	0.0343137	0.27451	0.00305201
33	REAC	Gene expression (Transcription)	3.26845e-05	TRUE	14	0.0343137	0.27451	0.001327
34	REAC	Cell Cycle	4.27744e-05	TRUE	14	0.0343137	0.269231	0.00305201
35	REAC	Cell Cycle	4.27744e-05	TRUE	14	0.0343137	0.269231	0.00305201
36	REAC	Cell Cycle	4.27744e-05	TRUE	14	0.0343137	0.269231	0.00305201
37	REAC	Cell Cycle	4.27744e-05	TRUE	14	0.0343137	0.269231	0.00305201
38	REAC	Metabolism	6.44853e-05	TRUE	25	0.0612745	0.157233	0.00257317
39	REAC	Gene expression (Transcription)	7.17765e-05	TRUE	14	0.0343137	0.259259	0.001327
40	REAC	Cell Cycle	9.15118e-05	TRUE	26	0.0637255	0.150289	0.00305201
41	REAC	Cell Cycle	9.20856e-05	TRUE	14	0.0343137	0.254545	0.00305201
42	REAC	Signal Transduction	9.20856e-05	TRUE	14	0.0343137	0.254545	0.00367974
43	REAC	Cell Cycle	0.000115461	TRUE	26	0.0637255	0.148571	0.00305201
44	REAC	Signal Transduction	0.000117426	TRUE	14	0.0343137	0.25	0.00367974
45	REAC	Cell Cycle	0.000117426	TRUE	14	0.0343137	0.25	0.00305201
46	REAC	Cellular responses to stimuli	0.000137054	TRUE	15	0.0367647	0.230769	0.00023853
47	REAC	Immune System	0.000144818	TRUE	16	0.0392157	0.216216	0.00496201
48	REAC	Signal Transduction	0.00014887	TRUE	14	0.0343137	0.245614	0.00367974
49	REAC	Immune System	0.00014887	TRUE	14	0.0343137	0.245614	0.00496201
50	REAC	Immune System	0.00014887	TRUE	14	0.0343137	0.245614	0.00496201
51	REAC	Signal Transduction	0.000187682	TRUE	14	0.0343137	0.241379	0.00367974
52	REAC	Metabolism	0.000187682	TRUE	14	0.0343137	0.241379	0.00257317
53	REAC	Signal Transduction	0.000192715	TRUE	19	0.0465686	0.182692	0.00367974
54	REAC	Signal Transduction	0.000257347	TRUE	16	0.0392157	0.207792	0.00367974
55	REAC	Cell Cycle	0.000293592	TRUE	14	0.0343137	0.233333	0.00305201
56	REAC	Cellular responses to stimuli	0.000313332	TRUE	15	0.0367647	0.217391	0.00023853
57	REAC	Transport of small molecules	0.000416522	TRUE	18	0.0441176	0.181818	0.000416522
58	REAC	Metabolism	0.000445843	TRUE	30	0.0735294	0.127119	0.00257317
59	REAC	Immune System	0.000450222	TRUE	14	0.0343137	0.225806	0.00496201
60	REAC	Signal Transduction	0.000450222	TRUE	14	0.0343137	0.225806	0.00367974
61	REAC	Gene expression (Transcription)	0.000450222	TRUE	14	0.0343137	0.225806	0.001327
62	REAC	Cellular responses to stimuli	0.000460352	TRUE	23	0.0563725	0.150327	0.00023853
63	REAC	Metabolism	0.000512338	TRUE	12	0.0294118	0.26087	0.00257317
64	REAC	Cell Cycle	0.000517296	TRUE	25	0.0612745	0.141243	0.00305201
65	REAC	Cell Cycle	0.000522569	TRUE	28	0.0686275	0.131455	0.00305201
66	REAC	Cell Cycle	0.000553638	TRUE	14	0.0343137	0.222222	0.00305201
67	REAC	Signal Transduction	0.000558571	TRUE	15	0.0367647	0.208333	0.00367974
68	REAC	Cell Cycle	0.000558571	TRUE	15	0.0367647	0.208333	0.00305201
69	REAC	Cell Cycle	0.000574711	TRUE	28	0.0686275	0.130841	0.00305201
70	REAC	Cell Cycle	0.00067233	TRUE	15	0.0367647	0.205479	0.00305201
71	REAC	Cell Cycle	0.000677788	TRUE	14	0.0343137	0.21875	0.00305201
72	REAC	Cell Cycle	0.000677788	TRUE	14	0.0343137	0.21875	0.00305201
73	REAC	Cellular responses to stimuli	0.000695175	TRUE	44	0.107843	0.102326	0.00023853
74	REAC	Signal Transduction	0.000769173	TRUE	21	0.0514706	0.155556	0.00367974
76	REAC	Cell Cycle	0.000964047	TRUE	15	0.0367647	0.2	0.00305201
77	REAC	Cell Cycle	0.00100301	TRUE	14	0.0343137	0.212121	0.00305201
78	REAC	Signal Transduction	0.00100301	TRUE	14	0.0343137	0.212121	0.00367974
79	REAC	Cell Cycle	0.00114868	TRUE	15	0.0367647	0.197368	0.00305201
80	REAC	Gene expression (Transcription)	0.00121275	TRUE	14	0.0343137	0.208955	0.001327
81	REAC	Cell Cycle	0.00121275	TRUE	14	0.0343137	0.208955	0.00305201
82	REAC	Signal Transduction	0.0012165	TRUE	16	0.0392157	0.186047	0.00367974
83	REAC	Metabolism	0.00136291	TRUE	8	0.0196078	0.380952	0.00257317
84	REAC	Immune System	0.00166603	TRUE	16	0.0392157	0.181818	0.00496201
85	REAC	Signal Transduction	0.00175274	TRUE	14	0.0343137	0.202899	0.00367974
86	REAC	Cell Cycle	0.00209558	TRUE	14	0.0343137	0.2	0.00305201
87	REAC	Cell Cycle	0.00209558	TRUE	14	0.0343137	0.2	0.00305201
88	REAC	DNA Replication	0.00263478	TRUE	15	0.0367647	0.185185	0.0108871
89	REAC	Cell Cycle	0.00296454	TRUE	14	0.0343137	0.194444	0.00305201
90	REAC	Cell Cycle	0.00296454	TRUE	14	0.0343137	0.194444	0.00305201
91	REAC	Cell Cycle	0.00350845	TRUE	14	0.0343137	0.191781	0.00305201
92	REAC	Metabolism of RNA	0.00381685	TRUE	24	0.0588235	0.12973	0.00104341
93	REAC	Gene expression (Transcription)	0.00486758	TRUE	14	0.0343137	0.186667	0.001327
94	REAC	Immune System	0.00487362	TRUE	17	0.0416667	0.160377	0.00496201
95	REAC	Cell Cycle	0.00563953	TRUE	15	0.0367647	0.174419	0.00305201
96	REAC	Cell Cycle	0.00563953	TRUE	15	0.0367647	0.174419	0.00305201
97	REAC	Immune System	0.00651746	TRUE	15	0.0367647	0.172414	0.00496201
98	REAC	Metabolism of RNA	0.00659445	TRUE	24	0.0588235	0.125654	0.00104341
99	REAC	Immune System	0.00697697	TRUE	16	0.0392157	0.163265	0.00496201
100	REAC	Signal Transduction	0.009905	TRUE	18	0.0441176	0.146341	0.00367974
101	REAC	Cell Cycle	0.0116789	TRUE	16	0.0392157	0.156863	0.00305201
102	REAC	Signal Transduction	0.0121259	TRUE	14	0.0343137	0.17284	0.00367974
103	REAC	Cell Cycle	0.0138066	TRUE	18	0.0441176	0.142857	0.00305201
104	REAC	Metabolism	0.0154141	TRUE	8	0.0196078	0.285714	0.00257317
105	REAC	Metabolism of proteins	0.0191395	TRUE	15	0.0367647	0.157895	0.00127597
106	REAC	DNA Replication	0.0191395	TRUE	15	0.0367647	0.157895	0.0108871
107	REAC	Signal Transduction	0.0300857	TRUE	16	0.0392157	0.145455	0.00367974
109	REAC	Immune System	0.0336204	TRUE	16	0.0392157	0.144144	0.00496201
110	REAC	Cell Cycle	0.0403253	TRUE	14	0.0343137	0.155556	0.00305201
