# Supplementary material for: Nanocarrier imaging at single-cell resolution across entire mouse bodies with deep learning
Source: Nat Biotechnol. 2025 Jan 14;43(12):2009–22. doi: 10.1038/s41587-024-02528-1 (PMC12700832; doi:10.1038/s41587-024-02528-1)
Supplement: Supplementary file 10 — Statistical source data. [file 41587_2024_2528_MOESM10_ESM.xls]

## Sheet: DEG
	scores	names	logfoldchanges	pvals	pvals_adj	diffexpressed
0	7.33988	Rpl11	1.00038	3.63101e-06	0.0102685	Up
1	6.4834	Prkaa1	0.865696	1.26284e-05	0.0142798	Up
2	5.80445	Edf1	1.27834	5.4206e-05	0.0218992	Up
4	5.57221	Col11a2	2.5727	5.38546e-05	0.0218992	Up
5	5.46662	Cert1	0.972507	8.80368e-05	0.0276631	Up
6	5.20117	Dhx29	0.600458	0.000170121	0.0300689	Up
7	5.17421	Xpo7	0.62441	0.000113696	0.0286717	Up
8	5.15583	Ppa1	1.18817	0.000143323	0.0293415	Up
9	5.13701	Vps51	0.505671	0.000121662	0.0286717	Up
10	5.08326	Gm1553	0.882332	0.000145255	0.0293415	Up
11	5.02821	Dnajc19	1.30783	0.000240024	0.0333651	Up
12	5.00946	Msra	0.865861	0.000470057	0.0436275	Up
13	4.99532	Qdpr	1.90018	0.000160089	0.0300689	Up
14	4.9385	Usp7	1.04488	0.000186265	0.0309858	Up
15	4.93715	Fxn	2.12353	0.000254475	0.0333651	Up
16	4.91681	Samhd1	0.826466	0.000207687	0.0326299	Up
17	4.83568	Gpr155	1.05819	0.000295282	0.0363069	Up
18	4.79254	Taco1	1.32297	0.000240558	0.0333651	Up
19	4.74711	Ublcp1	1.16501	0.000259559	0.0333651	Up
20	4.6325	Prdx3	1.23401	0.000329168	0.038787	Up
21	4.60151	Ncstn	0.558874	0.00101414	0.0637329	Up
22	4.58413	Lancl2	0.87404	0.0004696	0.0436275	Up
24	4.51876	Sec24a	1.0234	0.000628381	0.0507732	Up
25	4.48998	Bicd2	0.678026	0.000528522	0.0452927	Up
26	4.44402	Alad	1.65632	0.000478236	0.0436275	Up
27	4.44214	Fdxr	0.57166	0.000475669	0.0436275	Up
28	4.40786	Ppp1r12c	0.98533	0.000988231	0.0635163	Up
29	4.35964	Rpl10a	1.09317	0.00056627	0.0471004	Up
30	4.30584	Acbd3	0.830916	0.000886447	0.0582994	Up
31	4.2235	Osbp	0.587674	0.00109683	0.0674313	Up
32	4.18747	Apeh	1.12329	0.000793096	0.0562286	Up
33	4.18202	Inpp5a	0.936676	0.000820268	0.0562286	Up
34	4.11348	Irgm1	0.617018	0.00176203	0.0752276	Up
35	4.11015	Cct6a	0.770702	0.00187486	0.0752414	Up
36	4.0774	Tbc1d15	0.772267	0.00127971	0.0723807	Up
37	4.07427	Top2b	0.780125	0.00113732	0.0684325	Up
38	4.07154	Armc6	0.920358	0.00147392	0.0744471	Up
39	4.0706	Tmx3	0.935292	0.0014742	0.0744471	Up
40	4.06808	Pgam5	0.823336	0.00153554	0.0747532	Up
41	4.06549	Iqgap1	0.525729	0.0019374	0.0760969	Up
42	4.04736	Fxr1	1.27021	0.00256813	0.0823193	Up
43	3.99457	Ptpmt1	1.19143	0.00251146	0.0823193	Up
44	3.99443	Rpl15	1.02162	0.00137692	0.0744471	Up
45	3.98435	Ube4a	0.781224	0.00144817	0.0744471	Up
46	3.97947	H2bc21	1.40617	0.00172883	0.0752276	Up
47	3.95968	Rpl13	1.27133	0.00130787	0.0725227	Up
48	3.93787	Hsdl1	1.32551	0.00141173	0.0744471	Up
50	3.88846	Nexn	0.510907	0.00163603	0.0749423	Up
51	3.86335	Hsdl2	0.799813	0.00169789	0.0752276	Up
52	3.8524	Grb2	0.693492	0.00162671	0.0749423	Up
53	3.82361	Eps15	0.811443	0.00188902	0.0752414	Up
54	3.82	Ilkap	0.602112	0.00181167	0.0752414	Up
55	3.80315	Add1	0.845728	0.00173323	0.0752276	Up
57	3.78548	Psmb5	0.994302	0.00223155	0.0788851	Up
58	3.74129	Pon2	0.864116	0.00206381	0.0771097	Up
59	3.71784	Sart1	1.21435	0.00207226	0.0771097	Up
60	3.70094	FAM120A	0.553058	0.00214468	0.0787682	Up
61	3.69701	Atp6v1a	0.585199	0.00275589	0.0856445	Up
62	3.64796	Mcu	0.838678	0.00238075	0.082107	Up
63	3.63734	Hdhd5	0.504861	0.00319713	0.0914859	Up
64	3.61788	Abcd1	0.852593	0.00272512	0.0856294	Up
65	3.61474	Chmp1a	1.55726	0.00310435	0.0914859	Up
66	3.61028	Gtpbp1	0.705459	0.00259067	0.0823193	Up
67	3.60797	Camk1	0.539625	0.00259064	0.0823193	Up
68	3.5681	Tubb4a	1.06435	0.00319988	0.0914859	Up
69	3.56584	Rpl35a	1.84906	0.00372567	0.0941294	Up
70	3.55641	Ndufaf7	0.744318	0.0035957	0.0938988	Up
71	3.53989	Pik3r4	1.10477	0.00298287	0.0914859	Up
72	3.53099	Tpm3	1.69132	0.00385452	0.0941542	Up
73	3.51134	Cisd2	0.629676	0.00503069	0.103093	Up
74	3.50511	Macroh2a1	0.729993	0.00320265	0.0914859	Up
75	3.49317	Osbpl8	0.733013	0.00337098	0.0934619	Up
76	3.48801	Parl	0.616977	0.00344848	0.0938988	Up
77	3.47727	Cacybp	1.04457	0.00665498	0.114062	Up
78	3.46685	Eif4b	0.90947	0.00386205	0.0941542	Up
79	3.44782	Nup54	0.702938	0.00359031	0.0938988	Up
80	3.44131	Echdc2	1.25353	0.0041079	0.0966988	Up
81	3.42709	Raly	1.43376	0.00430123	0.0968727	Up
83	3.41315	Apmap	0.835341	0.00574111	0.108164	Up
84	3.4033	Ap3b1	0.521686	0.00396394	0.0955013	Up
85	3.39998	Plcg2	0.569483	0.00417159	0.0966988	Up
86	3.39561	Rps6	0.802189	0.00466215	0.099132	Up
88	3.39442	Myo1g	1.11334	0.00401862	0.0955013	Up
89	3.37886	Ass1	1.39431	0.00690043	0.115145	Up
90	3.37687	Ager	0.762096	0.00453136	0.097822	Up
91	3.37294	Drap1	0.892594	0.0043108	0.0968727	Up
92	3.35727	Ufc1	1.244	0.00447795	0.097822	Up
93	3.34709	Tmem38a	1.63503	0.00937867	0.131955	Up
94	3.34206	H2-Q10	0.873166	0.00900065	0.128555	Up
95	3.33944	Ehd2	0.780366	0.0047091	0.0993832	Up
96	3.33234	Fkbp9	0.713539	0.00773572	0.118895	Up
97	3.33018	Tm9sf2	0.598248	0.00461425	0.0988569	Up
99	3.30392	Gspt1	0.582301	0.00494663	0.102832	Up
100	3.29941	Cnn2	0.890786	0.0051901	0.105461	Up
101	3.29655	Uba5	0.687864	0.00590412	0.108164	Up
102	3.29156	Rps2	1.47443	0.00934127	0.131955	Up
103	3.28016	Rab9a	0.839737	0.00528189	0.105692	Up
106	3.26613	Lactb2	0.909418	0.00648134	0.113945	Up
107	3.26266	Parp9	0.603251	0.00556415	0.107303	Up
108	3.26066	Psmc1	0.501811	0.00599298	0.108642	Up
109	3.26051	Ykt6	0.517098	0.00545017	0.106449	Up
110	3.22609	Eif2b3	0.677068	0.0071698	0.11653	Up
111	3.21978	Polr2b	0.633736	0.00590466	0.108164	Up
112	3.21662	Tmem70	0.926549	0.00624066	0.112264	Up
113	3.21154	Aamdc	0.838637	0.00696904	0.115145	Up
114	3.20979	Cdk11b	0.89797	0.00588936	0.108164	Up
115	3.19994	Emc1	0.552699	0.00813757	0.123064	Up
116	3.19579	Mpp7	0.679391	0.00629881	0.112264	Up
117	3.18598	Ctsd	0.953711	0.00656913	0.113945	Up
118	3.18438	Nup160	0.803816	0.00631186	0.112264	Up
119	3.15807	Rac2	1.03766	0.00700317	0.115145	Up
120	3.12834	Acaa1a	0.787253	0.00690795	0.115145	Up
121	3.10871	Nipbl	0.640526	0.00757411	0.118895	Up
124	3.10001	Pgrmc2	0.746186	0.0130169	0.156646	Up
125	3.09525	Cpeb3	1.62902	0.00834179	0.123756	Up
126	3.09109	Sbds	1.27877	0.00762499	0.118895	Up
129	3.07686	Dop1b	0.818637	0.00767224	0.118895	Up
133	3.04696	Wdr37	0.559209	0.0088063	0.127105	Up
134	3.04653	Dpp3	0.776366	0.0107828	0.141175	Up
135	3.0193	Aars1	0.581753	0.00871915	0.127102	Up
136	3.01622	Asl	0.947948	0.010209	0.136829	Up
137	3.0065	Tmod3	0.521989	0.00977045	0.133482	Up
138	3.005	Dnajb2-1	1.3827	0.0140738	0.16084	Up
139	2.99477	F13a1	0.673637	0.00954496	0.133355	Up
140	2.992	Naa35	0.518418	0.0099207	0.134238	Up
141	2.98211	Exoc5	0.562784	0.012432	0.151542	Up
142	2.98128	Rsu1	0.996977	0.0110918	0.143708	Up
144	2.93416	Esyt1	0.577203	0.0102602	0.136868	Up
145	2.92761	Mtch2	0.701341	0.0121086	0.150637	Up
146	2.92746	Trappc8	0.630739	0.0121587	0.150637	Up
147	2.91851	Maged1	0.6082	0.0123248	0.151373	Up
148	2.88979	Prkab1	0.501308	0.0113333	0.145025	Up
149	2.86188	Mrps22	0.566949	0.0120965	0.150637	Up
150	2.85703	Psmb10	0.853217	0.0120247	0.150637	Up
153	2.82785	Pkn1	0.618069	0.0136609	0.159685	Up
154	2.8237	Slc27a4	0.549288	0.0139246	0.16081	Up
157	2.81542	Eif3m	0.589052	0.0141421	0.16084	Up
158	2.80995	Il16	0.705689	0.0132415	0.158004	Up
160	2.80621	Agpat3	0.690715	0.0214291	0.184822	Up
161	2.7965	Elob	0.527782	0.0161134	0.165104	Up
162	2.79584	Stag1	0.505577	0.014643	0.160889	Up
163	2.79558	Lsm3	1.07195	0.015477	0.163749	Up
164	2.7951	Plvap	0.755551	0.014714	0.160889	Up
165	2.79412	Prpf38a	0.537302	0.0157685	0.163749	Up
166	2.79051	Rps6ka1	0.79931	0.0143709	0.160889	Up
168	2.78793	Hnrnpa2b1	0.75813	0.0147589	0.160889	Up
170	2.78046	Eif3h	0.577425	0.0140052	0.16084	Up
171	2.76845	Kctd12	0.630285	0.0148636	0.161051	Up
172	2.7657	Adprh	0.769375	0.0154717	0.163749	Up
173	2.76233	Snap23	0.579293	0.0167669	0.168214	Up
174	2.75592	Gmppb	0.638927	0.0168333	0.168214	Up
176	2.74288	Eif4a1-1	1.34773	0.0156556	0.163749	Up
177	2.73662	Ipo4	0.542981	0.0154246	0.163749	Up
178	2.73528	Rpl34	1.31009	0.0158934	0.163749	Up
179	2.7298	Prkca	1.35812	0.01585	0.163749	Up
180	2.72419	Hist2h2bb	0.945439	0.0195953	0.180317	Up
181	2.72401	Mical1	0.596468	0.0159233	0.163749	Up
183	2.71829	Atpaf1	1.35652	0.0198869	0.180317	Up
186	2.70461	Mcts1	0.78557	0.0166158	0.16782	Up
188	2.70074	Vps13a	0.546661	0.0199561	0.180317	Up
190	2.69238	Pura	0.849173	0.0233513	0.190651	Up
191	2.68904	Mapt	0.510727	0.0234902	0.190892	Up
192	2.68187	Lrp1	0.531477	0.0170686	0.169965	Up
193	2.67762	Hsd17b12	0.819764	0.0178593	0.173438	Up
194	2.67718	Carnmt1	0.749041	0.0196912	0.180317	Up
196	2.66729	Rps11	0.510421	0.0178558	0.173438	Up
197	2.66258	Srsf3	1.13271	0.0177475	0.173438	Up
198	2.66214	H6pd	0.884153	0.0193741	0.180317	Up
200	2.66031	Hip1	0.624551	0.017908	0.173438	Up
201	2.65259	Rbx1	0.655414	0.0195117	0.180317	Up
203	2.64449	Eef1e1	0.505658	0.0229537	0.189805	Up
205	2.63871	Sod1	0.83093	0.0186942	0.178004	Up
208	2.61788	Mrpl55	0.9309	0.0198233	0.180317	Up
209	2.61628	Wdr43	0.551987	0.025088	0.196366	Up
210	2.61422	Rpl8	0.65292	0.0199573	0.180317	Up
215	2.59309	Nup214	0.876963	0.0205133	0.182426	Up
216	2.59243	Aldh4a1	0.717359	0.0240318	0.194177	Up
217	2.58109	Qsox2	0.664863	0.0211972	0.184822	Up
218	2.58076	Rps24	0.84523	0.0256519	0.19713	Up
220	2.57555	Lyrm4	0.704058	0.0245873	0.196366	Up
223	2.56053	Armc1	0.643303	0.0227263	0.189587	Up
226	2.53566	Rps4x	0.739172	0.0281983	0.204474	Up
228	2.53388	Rbp1	0.830556	0.0249205	0.196366	Up
230	2.52265	Eif3i	0.620988	0.0249061	0.196366	Up
234	2.50157	Adck1	0.627452	0.0264138	0.198825	Up
235	2.50097	Ugdh	1.06413	0.0254831	0.196366	Up
237	2.49311	Tmx1	0.603666	0.0248762	0.196366	Up
238	2.48623	Mocs1	1.13779	0.0320546	0.216019	Up
239	2.48469	Emc7	0.504313	0.0253661	0.196366	Up
240	2.47528	Fhod3	0.637751	0.0267442	0.198825	Up
241	2.47507	Krt2	1.48614	0.0266479	0.198825	Up
242	2.46722	Kank1	1.06587	0.0268861	0.198825	Up
244	2.45813	Rps3a	0.673281	0.0269974	0.198825	Up
245	2.45796	Pls3	0.564545	0.0300129	0.210612	Up
247	2.4477	Hectd3	0.536203	0.0275273	0.200663	Up
250	2.44287	Tpd52	0.533606	0.028446	0.205218	Up
251	2.43114	Cd38	0.574407	0.0302498	0.210705	Up
253	2.42747	Aarsd1	0.527232	0.0283118	0.204772	Up
254	2.42736	Gnl1	0.5158	0.0326635	0.217704	Up
256	2.42354	RtcA	0.581574	0.0355767	0.223604	Up
258	2.40987	Sftpb	0.649041	0.0294768	0.209448	Up
260	2.40385	Pkm	0.541274	0.0307261	0.212677	Up
261	2.40344	Gcdh	0.885477	0.0355806	0.223604	Up
262	2.40231	Rabggtb	0.820962	0.0312419	0.214267	Up
264	2.39391	Sec61b	0.952979	0.0304628	0.211668	Up
265	2.38859	Psme3	0.579498	0.0355338	0.223604	Up
268	2.38526	Wbp2	0.549	0.033621	0.221776	Up
270	2.37579	Stat6	0.66233	0.0320821	0.216019	Up
271	2.3751	Sec61a1	1.26806	0.0319372	0.216019	Up
272	2.37012	Mthfd1l	0.773388	0.03173	0.215703	Up
274	2.35507	Fmnl2	0.67528	0.0344809	0.221776	Up
279	2.34963	Atp5mg	0.746377	0.036305	0.225228	Up
281	2.34229	Clasp2	0.536778	0.0406177	0.234902	Up
282	2.34021	Thyn1	0.506902	0.0346223	0.221776	Up
283	2.33619	Ptgs1	0.60131	0.0338565	0.221776	Up
284	2.33356	Fcho2	0.590284	0.034067	0.221776	Up
285	2.33285	Slc44a2	0.590878	0.0370743	0.227432	Up
286	2.33275	Haao	0.86975	0.0347408	0.221776	Up
289	2.32194	Ndufb11	1.40293	0.0401729	0.234217	Up
291	2.31308	Slc29a1	0.743835	0.0392819	0.232476	Up
293	2.31191	Pet117	0.6827	0.0370385	0.227432	Up
295	2.3046	Gls	0.544822	0.0381071	0.230344	Up
296	2.30284	Fah	0.991399	0.0361801	0.225228	Up
303	2.27396	Pa2g4	0.51279	0.0442766	0.242435	Up
306	2.25987	Pggt1b	0.799065	0.0407974	0.23498	Up
307	2.25937	Rmdn3	0.670648	0.0401982	0.234217	Up
310	2.24725	Txndc9	1.29804	0.0402776	0.234217	Up
314	2.2208	Farp1	0.511011	0.0422098	0.238731	Up
315	2.22048	Slfn5	0.519932	0.0428287	0.238894	Up
316	2.21882	Nptn	0.638591	0.043962	0.241407	Up
317	2.21825	Hycc1	0.706647	0.0444193	0.242505	Up
319	2.21537	Sh3bgr	0.539729	0.043521	0.240994	Up
321	2.21244	Srsf7	1.1747	0.0429358	0.239021	Up
324	2.20584	Hspe1	0.758539	0.0445734	0.242878	Up
325	2.20502	Arg1	0.83165	0.0435926	0.240994	Up
330	2.18707	Iscu	0.546651	0.0485214	0.251316	Up
333	2.17769	Iigp1	0.623068	0.0460288	0.246067	Up
337	2.15619	Scfd2	0.62361	0.0482251	0.251316	Up
340	2.14977	Efemp1	0.654364	0.0491099	0.252514	Up
341	2.14763	Sec11a	0.894954	0.0486483	0.251513	Up
2611	-2.1521	Mtco1	-0.827671	0.0483624	0.251316	Down
2615	-2.16582	Bsg	-0.559589	0.0470438	0.2479	Down
2616	-2.17225	Psma4	-0.723222	0.047073	0.2479	Down
2620	-2.18107	Ldha-1	-0.763199	0.0482936	0.251316	Down
2621	-2.18773	Trabd	-0.680635	0.044935	0.243419	Down
2627	-2.20387	Hspd1	-0.535507	0.0468136	0.247788	Down
2635	-2.23775	Hint1	-0.53235	0.0410638	0.236034	Down
2638	-2.24071	Ndufa7	-0.822658	0.0406109	0.234902	Down
2640	-2.25062	Ppp2ca	-0.860023	0.0426137	0.238731	Down
2641	-2.25454	Ppp1cc	-0.502986	0.0464958	0.247441	Down
2642	-2.25473	Ywhaq	-0.631007	0.0396854	0.233327	Down
2653	-2.32369	Ndufa13	-0.540003	0.0360658	0.225153	Down
2654	-2.32411	Pdlim3	-0.78762	0.0346134	0.221776	Down
2656	-2.3282	Rbbp9	-0.507098	0.0356999	0.223856	Down
2657	-2.33153	Cox5a	-1.06506	0.0364761	0.225228	Down
2659	-2.33848	Mrpl53	-0.661843	0.0425803	0.238731	Down
2661	-2.3492	Sh3d21	-0.909196	0.0346397	0.221776	Down
2663	-2.36255	Prorsd1	-0.575426	0.0342997	0.221776	Down
2665	-2.36375	Atp5pb	-1.08043	0.0325568	0.217661	Down
2667	-2.37345	Memo1	-0.537511	0.0351658	0.223604	Down
2668	-2.37952	Qrsl1	-0.617177	0.0315709	0.215172	Down
2669	-2.3829	Ccdc127	-0.680377	0.0417601	0.238581	Down
2670	-2.41281	Snap29	-0.519627	0.0344563	0.221776	Down
2673	-2.42272	Csnk2b	-0.694217	0.0301901	0.210705	Down
2674	-2.42324	Mrpl58	-0.505687	0.0286012	0.205638	Down
2676	-2.42946	Acyp1	-0.788614	0.0333888	0.221132	Down
2677	-2.44268	Cycs	-0.704058	0.0338795	0.221776	Down
2678	-2.44574	Ndufs5	-1.57502	0.0332474	0.220713	Down
2680	-2.4525	Glo1	-0.621818	0.026909	0.198825	Down
2681	-2.47024	Camk2g	-0.508291	0.0260624	0.198825	Down
2683	-2.48534	C1qbp	-0.910553	0.0252288	0.196366	Down
2684	-2.48636	Col4a1	-1.1219	0.0297206	0.210036	Down
2685	-2.49103	Farsa	-0.635079	0.0254419	0.196366	Down
2689	-2.49874	Aldh2	-0.570245	0.0321899	0.216231	Down
2690	-2.50557	Npm1	-1.17727	0.0301668	0.210705	Down
2692	-2.51957	Isg15	-0.739641	0.0252388	0.196366	Down
2693	-2.53666	Acsl1	-0.569748	0.0228085	0.189713	Down
2694	-2.54056	Stambp	-0.534441	0.0233433	0.190651	Down
2696	-2.56917	Cope	-0.684225	0.0225717	0.189414	Down
2698	-2.57461	Itgb1	-0.702771	0.0218482	0.186667	Down
2701	-2.58974	Arpin	-0.60133	0.0214362	0.184822	Down
2702	-2.59033	Cops8	-0.649669	0.0219458	0.186936	Down
2703	-2.59361	Sptb-1	-0.739689	0.0288577	0.206366	Down
2705	-2.59875	Sf3b2	-1.10727	0.0253581	0.196366	Down
2706	-2.599	Pgam1	-0.818903	0.0260893	0.198825	Down
2709	-2.62352	Pgs1	-0.549701	0.020952	0.184822	Down
2710	-2.62913	Echdc3	-0.554159	0.0243833	0.196366	Down
2713	-2.65258	Tmem201	-0.847112	0.0226763	0.189587	Down
2715	-2.67158	Ctnna1	-0.521043	0.0202587	0.181303	Down
2719	-2.69215	Snrpf	-0.571672	0.026736	0.198825	Down
2722	-2.72904	Hibadh	-0.607085	0.0155679	0.163749	Down
2724	-2.73646	Uqcrh	-0.755975	0.0184018	0.175812	Down
2725	-2.73852	Eno2	-0.885122	0.0155784	0.163749	Down
2726	-2.74201	Skp1	-0.595977	0.0178579	0.173438	Down
2728	-2.76968	Vapb	-0.6791	0.0198907	0.180317	Down
2729	-2.78415	Smpd2	-0.941681	0.0194841	0.180317	Down
2730	-2.78593	Pdk2	-0.605188	0.0145145	0.160889	Down
2731	-2.78826	Fhl2	-0.979124	0.0141616	0.16084	Down
2732	-2.79219	Cutc	-0.668646	0.0137212	0.159685	Down
2733	-2.79519	Fh	-0.5726	0.0144098	0.160889	Down
2734	-2.80083	Col15a1	-0.652592	0.0136911	0.159685	Down
2735	-2.81115	Mtx2	-0.677898	0.0147023	0.160889	Down
2736	-2.81906	Rps12	-0.611752	0.0176174	0.173438	Down
2738	-2.83016	Tomm40	-0.716239	0.0146539	0.160889	Down
2739	-2.84205	Rab14	-0.644884	0.0123646	0.151373	Down
2740	-2.84256	Chchd4	-0.763268	0.0139315	0.16081	Down
2742	-2.86057	Spr	-0.713044	0.0136019	0.159685	Down
2744	-2.90305	Ewsr1	-0.757814	0.0109284	0.142421	Down
2745	-2.90985	Hspa9	-0.503823	0.0112535	0.144659	Down
2748	-2.96545	Hspb3	-0.526827	0.0103121	0.136913	Down
2749	-2.97335	Zfand6	-0.566373	0.00971397	0.133355	Down
2750	-2.98597	Idh2	-0.631837	0.0105818	0.139839	Down
2751	-2.99538	Pacsin3	-0.613	0.0111288	0.143708	Down
2753	-3.00259	Pfdn4	-0.554903	0.00969138	0.133355	Down
2754	-3.01061	Ywhae	-0.530519	0.0098575	0.134024	Down
2756	-3.01754	Phpt1	-0.685049	0.00971178	0.133355	Down
2757	-3.0203	Ndufa2	-0.925296	0.0121979	0.150637	Down
2758	-3.02052	Hsd17b8	-1.09462	0.00880928	0.127105	Down
2761	-3.07282	Hmgb3	-0.671848	0.00907102	0.128909	Down
2762	-3.08159	Champ1	-0.675297	0.0106971	0.140705	Down
2764	-3.0983	Pcbp2	-0.71043	0.00771733	0.118895	Down
2765	-3.11463	Cdk7	-0.516842	0.00740286	0.118895	Down
2766	-3.12154	Fabp5	-0.911222	0.00727201	0.117516	Down
2768	-3.15014	Lyrm7	-0.801807	0.00660782	0.113945	Down
2769	-3.17513	Plpbp	-0.684573	0.00761307	0.118895	Down
2773	-3.23037	Hspg2	-0.568749	0.00885615	0.127133	Down
2774	-3.23588	Serpina3k	-0.770539	0.00694462	0.115145	Down
2775	-3.26624	Fis1	-0.589963	0.00578736	0.108164	Down
2776	-3.27462	Rnf114	-0.888735	0.00530702	0.105692	Down
2777	-3.27891	S100a9	-0.61544	0.00545793	0.106449	Down
2778	-3.28632	Rbpms	-0.762182	0.00747446	0.118895	Down
2779	-3.33259	Pgk1	-0.781405	0.00650176	0.113945	Down
2780	-3.33546	Cops5	-0.566328	0.00568287	0.108164	Down
2781	-3.34333	Ddx39b	-0.508393	0.0049816	0.102832	Down
2782	-3.37282	Klhl41	-0.553824	0.004271	0.0968727	Down
2783	-3.37546	Sccpdh	-0.660406	0.00445069	0.097822	Down
2785	-3.4431	Ywhaz	-0.507241	0.00384349	0.0941542	Down
2786	-3.44705	Sspn	-0.742355	0.00399359	0.0955013	Down
2787	-3.4682	Mif	-1.44187	0.00522083	0.105461	Down
2788	-3.48465	Iba57	-0.803286	0.00332694	0.0931543	Down
2789	-3.48895	Eif4e	-0.890146	0.00360599	0.0938988	Down
2790	-3.49038	Spryd7	-0.653493	0.0037517	0.0941294	Down
2791	-3.53809	Akap6	-0.531513	0.0036005	0.0938988	Down
2793	-3.57439	Ube2m	-0.604706	0.00431611	0.0968727	Down
2794	-3.58475	Eno3	-0.567816	0.00311216	0.0914859	Down
2795	-3.58845	Hnrnpd	-0.633109	0.00301815	0.0914859	Down
2796	-3.59509	Hint2	-1.17645	0.00493453	0.102832	Down
2797	-3.60146	Kif13a	-0.597169	0.00440506	0.097822	Down
2798	-3.62586	Myl6	-0.640196	0.00450147	0.097822	Down
2799	-3.65777	Hspb2	-0.692998	0.00356588	0.0938988	Down
2800	-3.66463	Pfn1	-0.636584	0.00236097	0.082107	Down
2801	-3.66644	Icmt	-0.569098	0.00252772	0.0823193	Down
2802	-3.6837	Ctnna2	-0.634773	0.00361915	0.0938988	Down
2803	-3.7141	Serpinb6b	-0.502229	0.00258505	0.0823193	Down
2805	-3.77892	Mtx1	-0.762115	0.00196882	0.0761674	Down
2806	-3.78557	Abracl	-0.624265	0.00256027	0.0823193	Down
2807	-3.83083	Fgg	-0.660962	0.00164301	0.0749423	Down
2808	-3.83123	Dnpep	-0.661141	0.00325859	0.092153	Down
2809	-3.85103	Cd34	-0.68032	0.00185956	0.0752414	Down
2810	-3.90002	Ufd1	-0.904067	0.00150832	0.0747532	Down
2811	-3.96641	Snrpd1	-0.677042	0.00318306	0.0914859	Down
2812	-4.02626	Slc25a31	-1.06946	0.00178227	0.0752276	Down
2813	-4.04373	Fdx1	-0.818101	0.00118752	0.0699644	Down
2814	-4.12697	Ndufv2	-1.42626	0.00222296	0.0788851	Down
2815	-4.18108	Cdc42	-0.839682	0.000831087	0.0562286	Down
2816	-4.20857	Echs1	-0.882378	0.000835079	0.0562286	Down
2818	-4.33957	Tbcb	-0.51098	0.000806746	0.0562286	Down
2819	-4.41151	Ywhah	-0.594645	0.000524827	0.0452927	Down
2820	-4.57682	Gm10358	-0.895996	0.000709099	0.0541982	Down
2821	-4.59469	Slc25a31-1	-0.837791	0.00035137	0.039747	Down
2822	-4.63997	Tpi1	-0.794531	0.0012431	0.0717445	Down
2823	-4.69867	Ddt	-0.626231	0.000466348	0.0436275	Down
2824	-5.28115	Sumo2	-0.79601	0.000113263	0.0286717	Down
2825	-6.1127	Vbp1	-0.764494	2.00055e-05	0.0142798	Down
2827	-6.42374	Plxna2	-0.744573	2.01977e-05	0.0142798	Down

## Sheet: parent_patwhay_up_avg_pvalue
	source	name	p_value	significant	intersection_size	precision	recall	avg_pvalue
0	REAC	Metabolism of proteins	4.08751e-09	TRUE	17	0.118056	0.142857	1.09688e-05
1	REAC	Metabolism of proteins	4.08751e-09	TRUE	17	0.118056	0.142857	1.09688e-05
2	REAC	Metabolism of proteins	5.02581e-09	TRUE	22	0.152778	0.1	1.09688e-05
3	REAC	Metabolism of proteins	1.47553e-08	TRUE	16	0.111111	0.144144	1.09688e-05
4	REAC	Metabolism of proteins	1.6966e-08	TRUE	16	0.111111	0.142857	1.09688e-05
5	REAC	Metabolism of proteins	3.97272e-08	TRUE	15	0.104167	0.148515	1.09688e-05
6	REAC	Metabolism of RNA	1.77874e-06	TRUE	13	0.0902778	0.138298	0.00103406
7	REAC	Metabolism of proteins	1.38076e-05	TRUE	12	0.0833333	0.130435	1.09688e-05
8	REAC	Metabolism of proteins	1.48982e-05	TRUE	10	0.0694444	0.169492	1.09688e-05
9	REAC	Metabolism of proteins	1.48982e-05	TRUE	10	0.0694444	0.169492	1.09688e-05
10	REAC	Metabolism of RNA	1.71669e-05	TRUE	13	0.0902778	0.115044	0.00103406
11	REAC	Metabolism of RNA	1.71669e-05	TRUE	13	0.0902778	0.115044	0.00103406
12	REAC	Metabolism of proteins	1.76187e-05	TRUE	10	0.0694444	0.166667	1.09688e-05
14	REAC	Metabolism of proteins	5.93496e-05	TRUE	9	0.0625	0.173077	1.09688e-05
15	REAC	Metabolism of RNA	0.00205608	TRUE	13	0.0902778	0.0760234	0.00103406
16	REAC	Metabolism of RNA	0.00205608	TRUE	13	0.0902778	0.0760234	0.00103406
17	REAC	Metabolism of RNA	0.00205608	TRUE	13	0.0902778	0.0760234	0.00103406
18	REAC	Metabolism	0.00757288	TRUE	4	0.0277778	0.363636	0.0113311
19	REAC	Metabolism	0.0150893	TRUE	14	0.0972222	0.059322	0.0113311

## Sheet: parent_patwhay_down_avg_pvalue
	source	name	p_value	significant	intersection_size	precision	recall	avg_pvalue
0	REAC	Metabolism	1.051e-06	TRUE	13	0.158537	0.081761	0.00960889
1	REAC	Metabolism	0.000402429	TRUE	9	0.109756	0.079646	0.00960889
2	REAC	Metabolism	0.000704941	TRUE	8	0.097561	0.0888889	0.00960889
3	REAC	Programmed Cell Death	0.00117531	TRUE	4	0.0487805	0.333333	0.00406185
4	REAC	Cell Cycle	0.00117531	TRUE	4	0.0487805	0.333333	0.00117531
5	REAC	Signal Transduction	0.00400252	TRUE	11	0.134146	0.047619	0.0100632
6	REAC	Metabolism	0.0044819	TRUE	5	0.0609756	0.151515	0.00960889
7	REAC	Programmed Cell Death	0.00694839	TRUE	4	0.0487805	0.222222	0.00406185
8	REAC	Signal Transduction	0.0161239	TRUE	4	0.0487805	0.181818	0.0100632
9	REAC	Gene expression (Transcription)	0.0171036	TRUE	6	0.0731707	0.0857143	0.0171036
10	REAC	Metabolism	0.0424542	TRUE	5	0.0609756	0.0961538	0.00960889
