# Supplementary material for: Nanocarrier imaging at single-cell resolution across entire mouse bodies with deep learning
Source: Nat Biotechnol. 2025 Jan 14;43(12):2009–22. doi: 10.1038/s41587-024-02528-1 (PMC12700832; doi:10.1038/s41587-024-02528-1)
Supplement: Supplementary file 11 — Statistical source data. [file 41587_2024_2528_MOESM11_ESM.xls]

## Sheet: DEG
	scores	names	logfoldchanges	pvals	pvals_adj	diffexpressed
0	9.85974	Pbxip1	2.25927	2.28924e-06	0.000588543	Up
1	9.64921	Serpinc1	2.46139	4.86617e-08	0.000121034	Up
2	8.70934	Rpl23a	2.29541	1.43645e-05	0.00140078	Up
3	8.61953	Tubb4b	2.07077	5.37156e-07	0.000379769	Up
4	8.59724	Trip10	1.43509	7.01242e-07	0.000391792	Up
5	8.21259	Asph	1.18863	4.52345e-07	0.000379769	Up
6	7.90783	Vcp	1.70268	1.51409e-06	0.000535232	Up
7	7.49294	Rpl6	2.25155	1.34425e-06	0.000535232	Up
8	7.40565	Nap1l4	1.20291	1.83354e-06	0.00057614	Up
9	7.17049	Erp29	1.09468	2.22965e-06	0.000588543	Up
10	6.99881	Rpl27	2.15914	1.51982e-05	0.00143269	Up
11	6.95889	Rpl8	1.8587	3.38356e-06	0.000700045	Up
12	6.94026	Rpl7a	2.12967	3.46557e-06	0.000700045	Up
13	6.65233	Eef1b	1.12895	1.2683e-05	0.00137952	Up
14	6.5918	Rab14	1.49049	6.33034e-06	0.000942222	Up
15	6.58993	Clip1	0.851392	1.42942e-05	0.00140078	Up
16	6.53645	Atp1a1	1.87838	1.17476e-05	0.00132889	Up
17	6.4767	Lzic	1.0379	2.61605e-05	0.00186789	Up
18	6.43744	Rps18	1.76837	9.6372e-06	0.00121959	Up
19	6.34459	Thbs1	2.10416	1.88554e-05	0.00161585	Up
20	6.31446	Eef1d	1.31608	1.03501e-05	0.00121959	Up
21	6.24687	Eif3k	1.47509	1.41872e-05	0.00140078	Up
22	6.20144	Hspa5	1.37874	3.19059e-05	0.00205068	Up
23	6.16977	Srp54	0.787058	6.06548e-05	0.00323645	Up
24	6.066	Ufd1	1.54226	1.64801e-05	0.00150341	Up
25	5.99973	Mat2a	0.919188	5.26207e-05	0.00297623	Up
26	5.99407	Rab5c	2.38004	2.79923e-05	0.00193079	Up
27	5.8826	Ppp2r2a	1.10636	2.61074e-05	0.00186789	Up
28	5.82857	Cd36	1.89327	2.568e-05	0.00186789	Up
29	5.78198	Txndc12	1.56604	8.49418e-05	0.00393796	Up
30	5.76735	Folh1	1.60414	4.00803e-05	0.00239748	Up
31	5.74406	Rps13	1.79656	3.09602e-05	0.00205068	Up
32	5.73515	Nrap	0.652415	3.12245e-05	0.00205068	Up
33	5.72073	Ewsr1	2.62423	0.000126867	0.00498306	Up
34	5.68159	Uba1-1	0.993723	4.06927e-05	0.00239748	Up
35	5.62971	Dag1	0.742975	7.66062e-05	0.00380074	Up
36	5.52311	Rbpms	1.60949	4.72218e-05	0.00272537	Up
37	5.51141	Hdlbp	1.11239	8.49338e-05	0.00393796	Up
38	5.51036	Elavl1	1.88271	0.000338548	0.00864594	Up
39	5.43816	Ddx5	2.00031	0.000314064	0.00864594	Up
40	5.40034	Hbb-b1	2.78141	0.00031837	0.00864594	Up
41	5.39957	Farsa	1.39977	6.39633e-05	0.00326168	Up
42	5.3821	Rnf123	0.878961	6.45878e-05	0.00326168	Up
43	5.36887	Cbr1	1.52019	8.40231e-05	0.00393796	Up
44	5.33858	Rps21	1.83055	0.000124272	0.00494989	Up
45	5.29883	Txnl1	0.834174	0.000135808	0.00512086	Up
46	5.28857	Hnrnpl	1.71704	0.000210957	0.00693706	Up
47	5.28653	Pycr3	1.03795	0.000177186	0.00611076	Up
48	5.24459	Fam174b	0.739447	8.02106e-05	0.00391096	Up
49	5.17391	Glo1	1.31173	9.34567e-05	0.00426283	Up
50	5.16822	Aoc3	0.945994	0.00010679	0.00465837	Up
51	5.14795	Gsn	1.90035	0.000534868	0.0112045	Up
52	5.12048	Hspa4	0.764035	0.000112436	0.0048177	Up
53	5.10162	Fus	2.25266	0.000186409	0.00628578	Up
54	5.07536	Itih2	2.0816	0.000199696	0.006644	Up
55	5.05985	Sars1	1.52474	0.000130267	0.0050465	Up
56	5.05242	Lman1	1.42728	0.000123487	0.00494989	Up
57	5.03345	Ralgapb	0.835104	0.000123015	0.00494989	Up
58	5.02581	Fubp1	2.11463	0.000584136	0.0116334	Up
59	5.00293	Acp1	1.08726	0.00013496	0.00512086	Up
60	5.00211	Sgca	0.989139	0.000247458	0.00747171	Up
61	4.95705	Napg	1.10449	0.000272512	0.00802775	Up
62	4.9525	Sirt2	0.657965	0.000151842	0.0054961	Up
63	4.93668	Psmc4	1.07928	0.000153533	0.0054961	Up
64	4.93236	Farsb	1.02707	0.000155993	0.00551434	Up
65	4.93095	Mvp	1.74794	0.000186706	0.00628578	Up
66	4.88139	Comt	1.20061	0.000404384	0.00977434	Up
67	4.82824	Igf2r	0.946404	0.000498297	0.0109239	Up
68	4.80722	Lars1	0.968411	0.000246795	0.00747171	Up
69	4.80196	Canx	1.60292	0.000333713	0.00864594	Up
70	4.79422	Rps9	1.15757	0.000234475	0.00736772	Up
71	4.76548	Ddx17	1.94445	0.000685216	0.0127204	Up
72	4.75801	Plxna2	1.23724	0.0006623	0.0125704	Up
73	4.74405	Tm9sf2	1.28511	0.000471061	0.0106573	Up
74	4.7335	Rps14	1.72736	0.000228416	0.00729996	Up
75	4.70031	Rps10	1.5369	0.000948698	0.0152759	Up
76	4.68572	Snrpd1	0.940576	0.000334482	0.00864594	Up
77	4.66909	Hba	3.2121	0.000437727	0.0103916	Up
78	4.65298	Nsfl1c	0.999494	0.000265335	0.00789862	Up
79	4.65075	Sh3glb1	0.845677	0.000400162	0.00975568	Up
80	4.64676	Hnrnpu	1.78743	0.00107268	0.0162137	Up
81	4.61706	Naxd	0.676682	0.000295817	0.00845022	Up
82	4.61559	Hspb1	1.05468	0.000359702	0.00900211	Up
83	4.60121	Ppp2ca	1.66373	0.000350002	0.00883756	Up
84	4.59853	Neb	1.48946	0.000559465	0.011465	Up
85	4.59649	Tns1	1.70654	0.00151704	0.0199543	Up
86	4.58759	Rpl18	1.44688	0.000307865	0.00864594	Up
87	4.58364	Nolc1	1.25409	0.000421657	0.0101055	Up
88	4.58169	Rpl13a	1.90903	0.000504964	0.0109414	Up
89	4.57553	Dpysl3	1.3495	0.00032829	0.00864594	Up
90	4.57187	Tmem109	2.36992	0.000902846	0.0149629	Up
91	4.55243	Ddx1	1.36058	0.000328942	0.00864594	Up
92	4.55158	Fsd2	0.730575	0.000548133	0.0113147	Up
93	4.53395	Arhgap18	0.754672	0.000450678	0.0104467	Up
94	4.52783	Ehd1	1.76327	0.000495619	0.0109239	Up
95	4.51733	RTRAF	0.858786	0.000365739	0.00907289	Up
96	4.50519	Gnao1	1.5645	0.00109057	0.0163182	Up
97	4.50504	Hnrnpa2b1	1.7229	0.000444621	0.0103916	Up
98	4.47985	FAM120A	0.872783	0.000541821	0.0112667	Up
99	4.47886	Ttll12	1.46462	0.00105717	0.0161603	Up
100	4.47563	Vps26b	1.50133	0.00136588	0.0187005	Up
101	4.45981	Hnrnpr	1.33028	0.000489849	0.0109078	Up
102	4.44936	Hbb-y	2.3348	0.00136775	0.0187005	Up
103	4.40355	Lancl1	0.731676	0.00045687	0.0104467	Up
104	4.40014	Psme1	0.703333	0.00102916	0.0159042	Up
105	4.38974	Kpnb1	1.22645	0.000458059	0.0104467	Up
106	4.3876	Hsph1	0.759982	0.000761636	0.0138071	Up
107	4.38329	Mrpl58	1.8588	0.00121351	0.0173324	Up
108	4.37259	Rpl4	1.13202	0.000571254	0.0116224	Up
109	4.36413	Nebl	1.44303	0.000529257	0.0111697	Up
110	4.33953	Atox1	0.818872	0.000508957	0.0109414	Up
111	4.32974	Rpl17	1.64637	0.000879179	0.0148283	Up
112	4.32336	Irf2bpl	0.570071	0.00139604	0.0188538	Up
113	4.31974	Inpp1	0.945229	0.000971003	0.0152759	Up
114	4.3171	Ppm1b	1.1384	0.000622889	0.0121485	Up
115	4.31011	Rps5	1.31013	0.000877792	0.0148283	Up
116	4.30361	Rps3	0.937922	0.00152895	0.0200179	Up
117	4.30332	Myo1c	1.73928	0.00249492	0.0265249	Up
118	4.27864	Acot7	0.858341	0.000871101	0.0148283	Up
119	4.27601	Hnrnpc	1.52389	0.00182571	0.0216937	Up
120	4.27049	Lasp1	2.48659	0.00178371	0.0216014	Up
121	4.26553	Eif5	1.02741	0.000925075	0.015122	Up
122	4.2416	Hnrnpd	1.33983	0.00114289	0.016922	Up
123	4.22471	Rpl7	1.40377	0.000731829	0.0133986	Up
124	4.22297	Ubl4a	0.674664	0.000825628	0.014593	Up
125	4.22099	Smpx	1.0287	0.00126832	0.017934	Up
126	4.21433	P4ha1	1.14171	0.00118022	0.0171877	Up
127	4.21042	Sbf1	0.921624	0.000671156	0.0126179	Up
128	4.19661	Tmpo	1.47383	0.000734365	0.0133986	Up
129	4.17058	Rps2	1.14456	0.000882448	0.0148283	Up
130	4.1565	U2af2	0.928509	0.00104101	0.0159999	Up
131	4.13528	Ssr3	0.679652	0.00082561	0.014593	Up
132	4.13407	Ak3	0.820192	0.000839028	0.0146467	Up
133	4.12189	Atpaf2	0.657096	0.00133219	0.0186238	Up
134	4.11961	Npepl1	0.779181	0.000833769	0.0146453	Up
135	4.11172	Dpy30	1.11008	0.0017786	0.0216014	Up
136	4.11166	Acot1	0.774586	0.00082199	0.014593	Up
137	4.08071	Psmc6	0.676497	0.000977701	0.0152759	Up
138	4.06469	Nceh1	0.676317	0.000904761	0.0149629	Up
139	4.05727	Cd34	0.854228	0.000915796	0.0150574	Up
140	4.0462	Clptm1	0.686716	0.000942077	0.0152759	Up
141	4.03787	Sntb1	0.980436	0.00095367	0.0152759	Up
142	4.03663	Cacna2d1	0.554829	0.00107307	0.0162137	Up
143	4.00971	Rtcb	1.10491	0.00130886	0.0184152	Up
144	3.99814	Ppp1r7	0.709586	0.00110365	0.016427	Up
145	3.99657	Pebp1	1.27899	0.00139363	0.0188538	Up
146	3.97444	Vwa5a	0.821859	0.00210323	0.0239836	Up
147	3.95707	Rpl24	1.16528	0.00246175	0.0263984	Up
148	3.95471	Mtor	0.634943	0.00147308	0.0196503	Up
149	3.95407	Arl6	0.789839	0.00169587	0.0209429	Up
150	3.95321	Npc1	0.75549	0.00225129	0.0250655	Up
151	3.95269	Sptb	1.12967	0.00387365	0.0337067	Up
152	3.95208	Srsf3	2.00243	0.00124854	0.017743	Up
153	3.94322	Khsrp	1.83666	0.00302906	0.0293362	Up
154	3.94253	Septin5	1.70861	0.00160801	0.0203922	Up
155	3.94193	Snx27	1.01509	0.00133685	0.0186238	Up
156	3.93798	Anxa2	1.55485	0.00167469	0.0208636	Up
157	3.93025	Pgam1-1	1.1844	0.00168597	0.020912	Up
158	3.91449	Hnrnpul2	1.41321	0.00242743	0.0262014	Up
159	3.90787	Ppih	0.776381	0.00136881	0.0187005	Up
160	3.87609	Rrbp1	1.12402	0.00266729	0.0276304	Up
161	3.87404	Coa3	0.819061	0.00136555	0.0187005	Up
162	3.87352	Hnrnpm	1.79916	0.00157226	0.0203029	Up
163	3.86585	Dnpep	0.671537	0.00294085	0.0287776	Up
164	3.86172	Mat2b	0.789227	0.00162382	0.0205007	Up
165	3.84436	Psmd9	0.89349	0.00290946	0.0286688	Up
166	3.83427	Cops5	0.770662	0.00148038	0.0196549	Up
167	3.8329	Cmc4	0.58511	0.00149864	0.0198044	Up
168	3.80456	Psmc2	1.07722	0.00180614	0.0216431	Up
169	3.79233	Cfl1-1	0.992549	0.00160397	0.0203922	Up
170	3.78489	Lig3	0.617837	0.00164151	0.0205626	Up
171	3.78371	Rpl15	1.01263	0.00186812	0.0220126	Up
172	3.76996	Hyou1	1.22727	0.00331255	0.0310195	Up
173	3.76949	Prkar1a	0.653369	0.00192521	0.0224054	Up
174	3.76872	Plg	1.33297	0.00339423	0.0313689	Up
175	3.7679	Rpl26	1.1443	0.0032527	0.0308324	Up
176	3.76542	Hsp90aa1-1	0.658232	0.00201026	0.0232041	Up
177	3.75808	Nomo1	0.885306	0.00175238	0.0215467	Up
178	3.75589	Hsp90b1	1.32075	0.00349094	0.031831	Up
179	3.7497	Pcyt1a	1.18734	0.00232577	0.0255925	Up
180	3.73002	Rab5b	1.34135	0.00205689	0.0236458	Up
181	3.72974	Hdhd2	0.900744	0.00182566	0.0216937	Up
182	3.72534	Cavin1	1.03966	0.00254931	0.0267016	Up
183	3.71492	Chchd4	1.30394	0.00193842	0.0224666	Up
184	3.70836	Abcg2	0.74892	0.00216671	0.024539	Up
185	3.70513	Eef1g	0.636162	0.00225107	0.0250655	Up
186	3.69787	Camk2d	0.865915	0.00206714	0.0236675	Up
187	3.6975	Rps19	1.59542	0.00239659	0.0260851	Up
188	3.68858	Pdia3	1.6394	0.0049468	0.0394072	Up
189	3.6766	Ralgapa1	0.826424	0.00335003	0.0310835	Up
190	3.6732	Luc7l	0.954103	0.00216929	0.024539	Up
191	3.66957	Pdia4	1.51396	0.00383029	0.0335358	Up
192	3.65066	Capzb	0.662344	0.00224092	0.0250655	Up
193	3.64768	Isg15	1.64528	0.00269286	0.0276924	Up
194	3.64528	Dcps	1.33095	0.00279277	0.0284099	Up
195	3.63847	Fam234a	0.734418	0.00581064	0.0429047	Up
197	3.63474	Ckb	0.608786	0.00257384	0.0267603	Up
198	3.63196	Hnrnpk	1.42628	0.00553779	0.0416512	Up
199	3.63087	Arfgap2	0.524435	0.00231236	0.0255444	Up
200	3.62591	Hspa4l	0.770699	0.00254387	0.0267016	Up
201	3.62506	Ifi35	0.992567	0.00283532	0.0285925	Up
202	3.62385	Dync1li1	0.531117	0.00292732	0.0287447	Up
203	3.61857	Rab1A	1.07121	0.0032688	0.0308324	Up
204	3.61819	Gnai2	1.44209	0.00230952	0.0255444	Up
205	3.61612	Dsc2	0.891976	0.00237738	0.026059	Up
206	3.61274	Pdia6	1.15313	0.00435543	0.0364413	Up
207	3.60378	Iars1	0.871834	0.00346778	0.031831	Up
208	3.60159	Dhx30	0.741186	0.00335236	0.0310835	Up
210	3.58927	Fyco1	0.625827	0.00247898	0.0264549	Up
211	3.58316	Myg1	0.931535	0.00351189	0.031831	Up
212	3.57814	Ahnak	1.94089	0.00646591	0.0453737	Up
213	3.57678	Rdx	1.38507	0.00253007	0.0267016	Up
214	3.57117	Kif1b	0.651283	0.00255953	0.0267098	Up
215	3.57106	Ganab	1.0647	0.00504136	0.0395102	Up
216	3.56988	Psap	1.15534	0.00284105	0.0285925	Up
217	3.56784	Eif5b	0.751434	0.0052309	0.0404485	Up
218	3.56321	Colgalt1	0.910992	0.00381602	0.0335146	Up
219	3.55523	Synpo	1.09023	0.00286678	0.0286571	Up
220	3.55461	Sorbs3	1.43636	0.00504355	0.0395102	Up
221	3.55206	Plcg1	0.674086	0.00311138	0.0299285	Up
222	3.55115	Ephx2	0.702316	0.00289256	0.0286571	Up
223	3.54716	G3bp1	1.60639	0.00268673	0.0276924	Up
224	3.54641	Mlip	0.980464	0.00359826	0.0322022	Up
225	3.54606	Khdrbs1	1.1752	0.00524916	0.0404485	Up
226	3.54245	Rpl22	1.1275	0.00298267	0.0290861	Up
227	3.5374	Cops2	0.597418	0.00274541	0.0281305	Up
228	3.52732	Stt3b	0.888366	0.00289814	0.0286571	Up
229	3.52459	Dlg1	0.532565	0.00287557	0.0286571	Up
230	3.52415	Ppp3r1	0.821312	0.00387179	0.0337067	Up
231	3.51339	Speg	0.601369	0.00288276	0.0286571	Up
232	3.51233	Sec23ip	0.639583	0.00301585	0.0293087	Up
233	3.50443	Itga5	0.74028	0.00319973	0.0305704	Up
234	3.504	Pdap1	1.13075	0.00349526	0.031831	Up
235	3.49716	Ehd4	0.699302	0.00606075	0.0441747	Up
236	3.49673	Rnf114	0.885034	0.00375225	0.0332644	Up
237	3.4911	Tbcb	0.772658	0.00450382	0.0372063	Up
238	3.47969	Apoa2	1.62044	0.00410526	0.0348639	Up
239	3.47753	Ctnna1	0.776204	0.00325024	0.0308324	Up
240	3.47748	Nop56	0.841193	0.00314868	0.0301846	Up
241	3.47697	Coq7	0.970677	0.00640395	0.0453737	Up
243	3.46031	Dpysl4	1.00006	0.00327076	0.0308324	Up
244	3.45505	Vapb	0.901949	0.00470932	0.0384912	Up
245	3.45419	Ogdhl	1.19684	0.00352302	0.031831	Up
246	3.45141	Arl6ip5	1.2125	0.00420471	0.0356016	Up
247	3.43735	Cttn	1.35119	0.00494552	0.0394072	Up
248	3.43548	Blvrb	1.7261	0.00497779	0.0394319	Up
249	3.43288	Tollip	0.977567	0.00341692	0.0314757	Up
250	3.4237	Psmd3	0.756388	0.00422303	0.0356499	Up
251	3.41951	Pfdn1	0.798767	0.00355687	0.0320344	Up
252	3.41128	Appl1	0.754782	0.00544892	0.041202	Up
253	3.40593	Atp1b3	1.24163	0.00642768	0.0453737	Up
254	3.40338	Ctnnd1	1.25723	0.00577879	0.0427812	Up
255	3.39975	Xirp1	0.895442	0.00618536	0.0443965	Up
256	3.39585	Akap2	2.26594	0.00682313	0.0472936	Up
257	3.38779	Fabp5	1.02055	0.00391095	0.0338185	Up
258	3.38212	Crip1	1.72633	0.0039747	0.0341655	Up
259	3.38128	Eno1	0.947094	0.00381084	0.0335146	Up
260	3.38029	Gars1	1.26333	0.00556972	0.0416698	Up
261	3.37647	Efl1	0.693836	0.00523067	0.0404485	Up
262	3.3758	Tmx4	0.927947	0.00448088	0.0372063	Up
263	3.37481	Syncrip	0.824089	0.00475552	0.0386454	Up
264	3.37458	Gimap4	1.65601	0.00390846	0.0338185	Up
265	3.37175	Capg	1.52753	0.00812406	0.0528157	Up
266	3.36791	Hibadh	1.24765	0.0056939	0.0423746	Up
267	3.36729	Cpne1	1.08315	0.00451265	0.0372063	Up
268	3.3601	Rps12	1.02824	0.00405721	0.0346641	Up
269	3.35734	Lrpap1	1.13042	0.00402531	0.0344957	Up
270	3.35114	Mapkapk2	0.681701	0.0061768	0.0443965	Up
271	3.34588	Eif2s1	0.723216	0.00725112	0.0491754	Up
272	3.33884	Spcs2	0.935414	0.0045544	0.0374414	Up
273	3.3252	Sri	1.23862	0.00829494	0.053749	Up
274	3.31324	Rps3a	0.917969	0.00446575	0.0372063	Up
275	3.30793	Plec	0.648819	0.00716408	0.0488193	Up
276	3.3035	Jak1	1.38779	0.00449206	0.0372063	Up
277	3.30145	Snrnp70	1.4149	0.00613374	0.0442505	Up
278	3.29982	Pgls	0.533901	0.00483367	0.039168	Up
279	3.29605	Atp6v0d1	0.966675	0.00527409	0.0405303	Up
280	3.29161	Qki	1.11362	0.00690346	0.0477335	Up
281	3.28542	Synpo2l	1.00696	0.00703222	0.0481753	Up
282	3.2844	Serbp1	1.2092	0.00572326	0.0424813	Up
283	3.27986	Psmd2	0.690319	0.00497413	0.0394319	Up
284	3.27901	Map7d1	0.666129	0.00768896	0.0512839	Up
285	3.27778	Svil	0.540676	0.00490588	0.0393026	Up
286	3.27649	Stip1	0.531876	0.00474903	0.0386454	Up
287	3.26816	Tex2	0.59158	0.0048923	0.0393026	Up
288	3.26727	Pcyt2	0.530069	0.00485613	0.0392375	Up
289	3.26545	Ranbp1	1.13153	0.00612394	0.0442505	Up
290	3.26492	Sh3glb2	1.10314	0.00660661	0.0461321	Up
291	3.25595	Arpc1b	1.64276	0.00761901	0.0510582	Up
292	3.25472	H2-K1	2.5034	0.0104347	0.0625807	Up
293	3.25019	Bves	1.0162	0.00502171	0.0395102	Up
294	3.24764	Rbbp9	0.94395	0.00533952	0.0408112	Up
295	3.24586	Acy1	0.592086	0.0053555	0.0408231	Up
296	3.23908	Atp5mf	2.84791	0.00521829	0.0404485	Up
297	3.23732	Septin2	0.889314	0.00675353	0.0469263	Up
298	3.23544	Prdx2	0.630959	0.00538243	0.0409181	Up
299	3.23505	Ca4	1.51578	0.00804845	0.0525659	Up
301	3.2259	Rps11	0.904458	0.0063502	0.0452351	Up
302	3.22192	Palld	0.833662	0.00542991	0.0411683	Up
303	3.21499	Cct2	0.706662	0.00703549	0.0481753	Up
304	3.20909	Hmgb3	0.917206	0.00556943	0.0416698	Up
305	3.19938	Coq8b	0.5503	0.00609277	0.0442505	Up
306	3.19499	Memo1	0.748082	0.00693518	0.0478358	Up
307	3.18335	Rplp2	0.687753	0.00641127	0.0453737	Up
308	3.18239	Dnajb11	0.984508	0.00701288	0.0481753	Up
309	3.17931	Eif3e	0.894479	0.00601855	0.0440945	Up
310	3.17498	Ssb	1.00159	0.0118155	0.0679152	Up
312	3.16974	Nudt8	1.00053	0.00594474	0.0436668	Up
313	3.16891	Gda	1.66063	0.0122875	0.0695823	Up
314	3.16836	Ptbp1	1.56713	0.00923518	0.0572743	Up
315	3.1682	Kank3	1.53908	0.00603558	0.0441049	Up
316	3.16163	Tcof1	1.03425	0.00809676	0.0527595	Up
317	3.15768	Icam2	1.09254	0.010107	0.0610431	Up
318	3.14902	Prmt5	1.15511	0.0105335	0.0627133	Up
320	3.14441	Acot1-1	1.21767	0.0075031	0.0505209	Up
321	3.13666	Arhgap1	1.57119	0.0115497	0.0669315	Up
322	3.13057	Stx7	1.17811	0.00896772	0.0564549	Up
323	3.12641	Lyrm7	0.767036	0.0066963	0.0466432	Up
324	3.11791	Pgm2	1.42298	0.012585	0.0701981	Up
325	3.11757	Vasp	1.38417	0.0121652	0.0695012	Up
326	3.11709	Steap3	1.09821	0.00846299	0.0543939	Up
327	3.10309	Pecam1	1.25707	0.00869936	0.0554247	Up
328	3.09286	Echdc2	1.51736	0.00736057	0.0496794	Up
329	3.08929	Psmc1	0.824078	0.00898327	0.0564549	Up
330	3.08156	Pxdn	0.686222	0.00718827	0.0488664	Up
331	3.08	Tfam	0.887616	0.00754073	0.0506536	Up
332	3.07533	Fkbp1a	0.877675	0.00776978	0.051701	Up
333	3.07295	Anp32b	1.21385	0.0135556	0.0738634	Up
334	3.06765	Lrrc57	0.712778	0.00922203	0.0572743	Up
335	3.06764	Cryz	0.572136	0.0106785	0.0631775	Up
336	3.06134	Hrg	1.1711	0.0143302	0.0770453	Up
337	3.06093	Top3b	0.702032	0.00928475	0.0574557	Up
339	3.05944	Kpna2	0.887943	0.0106733	0.0631775	Up
340	3.05471	Snd1	1.11133	0.0111588	0.0652009	Up
341	3.04731	Plcb4	0.799475	0.00789904	0.0520711	Up
343	3.04209	Zfp947	0.832867	0.00962544	0.0589491	Up
344	3.03931	Eif2b4	0.628429	0.00797959	0.052358	Up
345	3.03757	Rab10	1.33978	0.0123188	0.0695823	Up
346	3.03437	Gdi2	0.54406	0.00800707	0.0524167	Up
347	3.03389	Flnb	0.930023	0.0158776	0.0814408	Up
348	3.02966	Capn2	0.805199	0.0110846	0.0650355	Up
349	3.0286	Vps29	0.658977	0.00966376	0.0589491	Up
350	3.02706	Nelfb	0.554364	0.00992956	0.0602592	Up
351	3.01439	Snap29	0.885754	0.00830563	0.053749	Up
352	3.01347	Commd3	0.616818	0.0100555	0.0608927	Up
353	3.00945	Mrm3	0.954628	0.00837641	0.0539601	Up
354	3.00514	NARS1	0.595807	0.009178	0.0572743	Up
355	3.00099	Ctnna2	0.863932	0.00967198	0.0589491	Up
356	2.99833	Dhx9	0.949363	0.0136798	0.0742545	Up
357	2.99215	Utrn	1.08506	0.0166706	0.0841866	Up
359	2.99033	Rars1	0.528381	0.00872135	0.0554247	Up
360	2.98818	Mrps9	0.518035	0.00870057	0.0554247	Up
361	2.98714	Tmem160	1.08122	0.00883028	0.0558659	Up
362	2.96691	C4b	0.750024	0.0118912	0.0680734	Up
363	2.96643	Fbl	0.946095	0.00909953	0.0570587	Up
364	2.95788	Nt5c3b	0.604913	0.0114236	0.0664731	Up
365	2.95656	Abhd16a	0.763434	0.00964321	0.0589491	Up
366	2.95606	Cyfip1	1.10547	0.0130752	0.0722201	Up
367	2.95297	Bcam	1.17995	0.0145048	0.0775415	Up
368	2.94404	Rpsa	1.39717	0.0095935	0.0589491	Up
369	2.94381	Kpna4	0.920439	0.00955765	0.0588868	Up
370	2.94076	Trim28	0.962453	0.017355	0.0859544	Up
371	2.93664	Plaa	0.50492	0.011052	0.0650355	Up
372	2.93344	Myl6	1.63919	0.0157214	0.0808367	Up
373	2.93221	Hspa12b	1.05736	0.015246	0.0795491	Up
374	2.9278	Dctn5	0.907881	0.0111586	0.0652009	Up
375	2.92456	Icmt	0.516106	0.00992733	0.0602592	Up
376	2.9163	Itpr1	0.581145	0.0104638	0.0625807	Up
377	2.90634	Elob	0.548454	0.0118496	0.067973	Up
378	2.90519	Tmod3	1.322	0.0176557	0.0868354	Up
379	2.90327	Lmo7	1.03169	0.0131578	0.0723932	Up
380	2.90225	Vti1b	0.644973	0.0104119	0.0625807	Up
381	2.9008	Sod1	1.36769	0.0124346	0.0697721	Up
383	2.89836	Rps15a	0.942821	0.0104891	0.0625807	Up
386	2.87151	Cyb5r3	1.20043	0.0110776	0.0650355	Up
388	2.86477	Psmc3	0.615579	0.0118042	0.0679152	Up
389	2.85901	Eif3a	0.503732	0.0143603	0.0770458	Up
390	2.8577	Pald1	1.1918	0.0164457	0.0836482	Up
391	2.85452	Tomm40	1.05708	0.0122285	0.0695817	Up
392	2.85417	Cp	1.31468	0.0150682	0.0795016	Up
393	2.8441	Eci1	1.51324	0.0146694	0.0779792	Up
394	2.84036	Igbp1	0.710597	0.0154405	0.0799739	Up
395	2.82558	Pura	1.16169	0.0122209	0.0695817	Up
396	2.82112	2310061I04Rik	0.58828	0.0136636	0.0742545	Up
397	2.81993	Rbfox1	0.768747	0.0123466	0.0695823	Up
398	2.819	Rpn2	0.908914	0.0123761	0.0695823	Up
399	2.81875	Adprhl1	0.636596	0.0134845	0.0737604	Up
400	2.81854	Cd200	0.560779	0.0129522	0.0719625	Up
401	2.81761	Sec23b	0.742765	0.0192186	0.0913449	Up
402	2.81351	Srsf1	0.977809	0.0166229	0.084096	Up
403	2.81239	Rack1	1.09297	0.0125173	0.0700971	Up
404	2.80753	Cbx1	1.00323	0.0156157	0.0805859	Up
408	2.79221	Dysf	0.901219	0.0184202	0.0887433	Up
409	2.78185	Ppp3ca	0.840213	0.0178564	0.0876698	Up
410	2.78015	Selenbp1-1	1.43865	0.022777	0.0995569	Up
411	2.77994	Pgs1	0.587185	0.0151224	0.0795186	Up
412	2.77743	Gmppb	0.514976	0.0134594	0.0737604	Up
413	2.77515	Galk1	0.678463	0.0139432	0.075539	Up
414	2.76818	Mpst	0.864225	0.0153545	0.0798208	Up
415	2.7626	Atp8a1	0.644009	0.0183295	0.0886753	Up
416	2.75846	Septin4	1.49799	0.0142767	0.0769039	Up
417	2.75777	Prdx6	1.22104	0.0218891	0.0979467	Up
418	2.75135	Ube2n	0.76193	0.0146505	0.0779792	Up
419	2.75086	Apoa1	0.983346	0.0169563	0.0851222	Up
420	2.73736	Nop58	0.693609	0.0151949	0.0795491	Up
421	2.7369	Kif5b	0.642167	0.0190497	0.0908477	Up
422	2.72602	Ywhaz	0.920056	0.0210084	0.0955173	Up
423	2.72595	Hspa2	0.846226	0.0161506	0.0825929	Up
424	2.72417	Eif4g3	0.541333	0.0152364	0.0795491	Up
425	2.7235	Stmn1	1.10886	0.0204593	0.0941164	Up
426	2.72271	Lsm6	1.06338	0.0180033	0.0879635	Up
427	2.72068	Epb41	1.09358	0.0151277	0.0795186	Up
428	2.7199	Chmp4b	0.714452	0.0165143	0.083705	Up
429	2.71872	Hspa12a	0.774912	0.0152332	0.0795491	Up
430	2.71686	Arhgef12	0.706629	0.0180729	0.0881212	Up
431	2.71536	Aifm2	0.515266	0.0191642	0.0912398	Up
432	2.71391	Rab11b	0.970493	0.0211732	0.096112	Up
433	2.71338	Tf	1.27202	0.0225179	0.0993377	Up
434	2.70916	Ilk	0.965772	0.0204673	0.0941164	Up
436	2.70022	Lin7c	1.21734	0.0174681	0.0863632	Up
437	2.69771	Eef1a1-1	0.550645	0.0162828	0.0831187	Up
438	2.69541	Ccar1	0.832573	0.016516	0.083705	Up
439	2.69379	Lrrc47	0.580375	0.0205664	0.0944185	Up
440	2.69272	Fbln1	0.699274	0.0225863	0.0993377	Up
441	2.67626	Metap2	0.529011	0.0179117	0.0877891	Up
442	2.6729	Aqp1	1.26312	0.0167115	0.0842429	Up
443	2.67268	Anxa3	1.56461	0.0273578	0.111642	Up
444	2.67198	Myl12b	1.54098	0.0203413	0.0939956	Up
445	2.67142	Rbbp4	0.982646	0.024471	0.104003	Up
446	2.67011	Pfn1	0.755468	0.0200311	0.0933245	Up
447	2.66836	Ckap4	0.779531	0.0187953	0.0899375	Up
448	2.66495	Ppia	1.07978	0.0171806	0.0853898	Up
449	2.66196	Acat1	1.44708	0.0242733	0.104003	Up
450	2.65811	Sfpq	1.31261	0.0201466	0.0935546	Up
451	2.65528	Clint1	0.834745	0.0224152	0.0993377	Up
452	2.65362	Psmd1	0.579908	0.019492	0.0919534	Up
453	2.65318	Fbxo6	0.690575	0.0182341	0.0886016	Up
454	2.64734	Man2c1	0.537222	0.0193742	0.0916224	Up
455	2.64618	Eif3g	0.952792	0.0181662	0.0884233	Up
456	2.64579	Tnpo1	0.615802	0.0180095	0.0879635	Up
458	2.63995	Cops8	0.703774	0.0184928	0.0889414	Up
459	2.63984	Tagln2	1.08626	0.0290374	0.114668	Up
460	2.63097	Thrap3	0.695855	0.0225613	0.0993377	Up
461	2.62716	Ppp2r1a	0.739313	0.0198743	0.0932212	Up
462	2.6256	Ezr	1.1753	0.0183747	0.0886753	Up
463	2.62489	Ank3	0.832798	0.0186725	0.0896532	Up
464	2.62149	Septin11	1.51467	0.0216345	0.0974243	Up
465	2.62142	Tpm3-rs7	1.34809	0.0215816	0.097341	Up
466	2.61539	Pdcd6ip	0.752195	0.0209939	0.0955173	Up
467	2.61493	Puf60	0.573792	0.0287743	0.114055	Up
468	2.61378	Plpp3	0.907461	0.0227432	0.0995569	Up
469	2.61355	F2	1.05331	0.0208523	0.0952669	Up
470	2.61302	Tpd52l2	0.859408	0.0282439	0.113363	Up
471	2.60798	Rps25	1.16012	0.0218864	0.0979467	Up
472	2.60557	Vamp2	0.825315	0.0254175	0.106175	Up
474	2.60169	Dctn3	0.717265	0.0207196	0.094814	Up
475	2.60145	Ddx46	0.846363	0.0218378	0.0979467	Up
477	2.59694	Actb	1.31524	0.0234092	0.10138	Up
478	2.59074	Rprd1b	0.735705	0.0224787	0.0993377	Up
479	2.58748	Upf1	0.618729	0.022495	0.0993377	Up
480	2.58619	Sh3gl1	0.801794	0.0245279	0.104003	Up
481	2.58498	Rab7a	1.09407	0.019943	0.0932212	Up
483	2.58062	Mtdh	1.13252	0.0202199	0.0937407	Up
484	2.57599	Carhsp1	1.29299	0.027807	0.112774	Up
485	2.57302	Cndp2	1.0391	0.026159	0.108313	Up
486	2.57278	Scn7a	1.66161	0.0314187	0.121383	Up
487	2.57163	Dhx15	0.802508	0.0278671	0.112774	Up
488	2.56915	Anxa1	1.26305	0.0272546	0.111382	Up
490	2.56585	Actr10	0.610838	0.0209644	0.0955173	Up
491	2.56495	Hsp90aa1	0.769279	0.0268556	0.110389	Up
493	2.56391	Rps8	0.826903	0.0212507	0.0963093	Up
494	2.56223	Smarce1	0.835512	0.0284647	0.113859	Up
495	2.5606	Thbd	1.82677	0.0327356	0.123829	Up
496	2.55848	Snw1	0.646871	0.0232356	0.101093	Up
498	2.5526	Dpysl2	1.49047	0.0319287	0.122466	Up
499	2.54688	Dctn1	0.514096	0.0271267	0.11118	Up
501	2.54383	Septin10	1.36974	0.0218615	0.0979467	Up
502	2.54104	Sars2	0.711685	0.0266164	0.109565	Up
503	2.5404	Apoa4	1.07488	0.0317362	0.122442	Up
504	2.53739	Cd47	1.09383	0.0223897	0.0993377	Up
505	2.53515	Tmed9	0.597631	0.0232994	0.101214	Up
506	2.53476	Dync1i2	0.921538	0.0230897	0.100613	Up
507	2.53265	Stxbp1	0.930869	0.023366	0.101348	Up
508	2.53234	Clic4	0.989977	0.0269534	0.11063	Up
509	2.52946	Pcmt1	0.705845	0.0245726	0.104029	Up
510	2.52936	Atg3	0.66689	0.0244174	0.104003	Up
511	2.52723	Hint1	0.504217	0.0239068	0.102748	Up
512	2.5262	Fermt2	0.894954	0.0307624	0.11901	Up
515	2.51256	Git1	0.695267	0.024701	0.104416	Up
516	2.51189	Tns2	1.01325	0.0299356	0.117093	Up
517	2.50807	Mrpl54	0.692653	0.0287961	0.114055	Up
518	2.50747	Pdhb	1.28747	0.0235904	0.102009	Up
519	2.50239	Pex3	0.795419	0.025376	0.106159	Up
520	2.49974	Uchl5	0.670065	0.023699	0.102166	Up
521	2.49862	Txndc17	0.580389	0.0282853	0.113363	Up
522	2.49121	Lmcd1	0.686796	0.0245206	0.104003	Up
523	2.48924	Rab35	0.892761	0.0259283	0.107613	Up
524	2.48781	Actr3	1.03164	0.0259519	0.107613	Up
525	2.48434	Cops4	0.507193	0.0290925	0.114668	Up
526	2.48297	Rpl31	0.69065	0.0245296	0.104003	Up
527	2.47559	Fkbp11	0.660439	0.0282109	0.113363	Up
528	2.4623	Dek	0.769656	0.0290982	0.114668	Up
529	2.45863	Cope	0.546479	0.0258292	0.107577	Up
530	2.45446	Numa1	0.893336	0.0321381	0.122654	Up
531	2.45323	Blmh	0.765371	0.0282601	0.113363	Up
532	2.45148	Arhgdia	0.923829	0.0319588	0.122466	Up
534	2.4465	Trim3	0.837079	0.0381609	0.136606	Up
536	2.43735	Psmc5	0.6248	0.0318161	0.122466	Up
537	2.43557	Mrpl15	1.24667	0.0340122	0.126629	Up
538	2.43539	Ppp1r12a	1.22373	0.0320722	0.122568	Up
539	2.43442	Tpm4	1.32396	0.0333243	0.124658	Up
540	2.43305	Sumo2	0.740536	0.0332768	0.124645	Up
542	2.42579	Ccdc47	0.687027	0.0283006	0.113363	Up
543	2.42058	Pcca	0.749134	0.0279144	0.112774	Up
544	2.41554	Klc1	0.704332	0.0331105	0.124545	Up
545	2.4151	Hpx	1.62818	0.0407116	0.143071	Up
546	2.41113	Atp6v1b2	0.986915	0.0349993	0.128878	Up
547	2.40988	Mrpl53	0.871272	0.0285351	0.113948	Up
548	2.40768	Pkm	0.672508	0.0286967	0.114055	Up
550	2.40292	Psmd5	0.663246	0.0346472	0.128235	Up
551	2.40138	S100a13	0.801956	0.0382423	0.136725	Up
553	2.39035	Nudc	0.725184	0.0296417	0.116104	Up
554	2.38316	Eif3d	0.505613	0.0303292	0.117817	Up
555	2.37747	Bub3	0.811929	0.037051	0.134248	Up
558	2.35659	Rps4x	0.771702	0.0332062	0.124545	Up
559	2.35347	Nrp1	0.59208	0.034827	0.128578	Up
560	2.34961	Plp2	1.42973	0.0368955	0.133941	Up
561	2.34927	P4hb	0.921442	0.0372427	0.134614	Up
563	2.34456	Pdlim1	0.579997	0.032673	0.123829	Up
565	2.33699	Rpn1	0.600886	0.0341913	0.126894	Up
566	2.33457	0610012G03Rik	0.633694	0.0331579	0.124545	Up
567	2.33371	Lta4h	0.653567	0.0425832	0.145926	Up
568	2.33096	Gmppa	0.912388	0.0340303	0.126629	Up
569	2.32985	Rac2	1.02762	0.0377847	0.135603	Up
570	2.32687	Srrt	0.924496	0.0346889	0.128235	Up
571	2.32368	Mrps5	0.539234	0.0340796	0.126645	Up
572	2.32214	Idh3b	1.26953	0.0354996	0.13055	Up
573	2.32019	Syngr2	0.619077	0.0367326	0.133704	Up
574	2.31264	Stat1	0.735229	0.0448786	0.150197	Up
575	2.3041	Suclg2	0.791049	0.0419326	0.14444	Up
576	2.29853	Eif3j1	0.697695	0.0413009	0.144375	Up
577	2.29478	Ywhab	0.720209	0.0440302	0.148412	Up
578	2.28622	Pacs2	0.614196	0.0362311	0.132379	Up
579	2.2847	Arpc1a	0.507125	0.0373643	0.134778	Up
581	2.28122	Hsd17b7	0.716221	0.043156	0.146956	Up
582	2.27972	Ddost	0.604982	0.0368236	0.133852	Up
583	2.27927	Mocs1	0.619934	0.0367356	0.133704	Up
584	2.27845	Gna11	0.744413	0.0395522	0.140519	Up
585	2.27693	Ctnnb1	0.570069	0.0377393	0.135603	Up
587	2.27364	Slc3a2	1.02514	0.0417398	0.14444	Up
588	2.27093	Tardbp	1.12837	0.0397857	0.140983	Up
589	2.27055	Dhodh	0.503356	0.0397519	0.140983	Up
591	2.25965	Fbxl20	0.539351	0.0418865	0.14444	Up
592	2.25833	Nqo2	0.881858	0.0431826	0.146956	Up
594	2.25688	Stambp	0.592306	0.0416683	0.14444	Up
595	2.25487	Dhrs1	0.529172	0.0386777	0.137933	Up
597	2.25192	Mta2	0.831353	0.0492219	0.16	Up
598	2.25169	Fryl	0.550733	0.0395196	0.140519	Up
599	2.24696	Bsg	0.888206	0.0444668	0.149705	Up
602	2.23645	Pm20d1	0.571481	0.0399624	0.141091	Up
603	2.2357	Psma4	1.05011	0.0419273	0.14444	Up
604	2.23373	Sun2	0.789416	0.0407575	0.143071	Up
605	2.23283	Gar1	0.825944	0.042033	0.14461	Up
607	2.22653	Rpl28	0.75145	0.0417176	0.14444	Up
610	2.21679	Slc4a1	1.68973	0.0496628	0.161062	Up
612	2.21375	Ociad1	0.805109	0.0417576	0.14444	Up
614	2.21065	Dctn2	0.569746	0.0422867	0.145306	Up
615	2.2099	Sccpdh	0.856645	0.0490906	0.159903	Up
616	2.20487	C1qbp	1.14679	0.046067	0.153448	Up
617	2.20349	Cops3	0.653838	0.0426219	0.145926	Up
618	2.20019	Atp5f1d	1.70596	0.0433567	0.147371	Up
620	2.1945	Eml1	0.634535	0.0436042	0.147607	Up
631	2.17341	Slc44a2	0.957168	0.0491315	0.159903	Up
632	2.17113	Gadd45gip1	0.951113	0.0489938	0.159903	Up
642	2.14806	Rpl35	1.23128	0.0484083	0.158631	Up
644	2.14145	Arpc4	0.787133	0.0480634	0.15805	Up
2579	-2.132	Fbp1	-0.688503	0.0493592	0.160261	Down
2585	-2.16499	Ccdc141	-0.544746	0.0470604	0.156022	Down
2587	-2.17248	Tgfbi	-0.743948	0.0452764	0.151349	Down
2592	-2.18939	Rragc	-0.758636	0.0465337	0.15482	Down
2593	-2.1905	Gatm	-1.19397	0.0474723	0.157019	Down
2595	-2.19328	Pecr	-0.850012	0.0475891	0.157051	Down
2596	-2.19388	Csl	-0.825864	0.048987	0.159903	Down
2597	-2.19936	Aldh7a1	-0.580226	0.0446043	0.149829	Down
2598	-2.20742	Eif3m	-0.627477	0.0431589	0.146956	Down
2600	-2.22677	Qdpr	-0.786441	0.0413524	0.144376	Down
2601	-2.23156	Col18a1	-0.500056	0.0429974	0.146934	Down
2602	-2.24023	Slc4a4	-0.564196	0.040185	0.141614	Down
2603	-2.24265	Asl	-0.84023	0.039481	0.140519	Down
2605	-2.24626	Dop1b	-0.792179	0.0414436	0.14444	Down
2606	-2.26074	Prdx3	-0.947765	0.0435054	0.147607	Down
2608	-2.26344	Vars2	-0.808119	0.0483897	0.158631	Down
2609	-2.26761	Col14a1	-0.698303	0.0430204	0.146934	Down
2610	-2.2678	Dars2	-0.972555	0.0475928	0.157051	Down
2612	-2.30176	Pdpr	-0.638344	0.037715	0.135603	Down
2613	-2.30503	Filip1	-0.915654	0.0476748	0.157138	Down
2615	-2.32303	Ndufaf1	-0.786142	0.0357185	0.131132	Down
2616	-2.32735	Ccdc90b	-0.873036	0.0402109	0.141614	Down
2617	-2.33465	Nipsnap2	-1.3499	0.0439871	0.148412	Down
2618	-2.34483	Fblim1	-0.672496	0.0349716	0.128878	Down
2619	-2.34757	Prkab1	-0.628258	0.0357507	0.131132	Down
2620	-2.3508	Taco1	-1.37291	0.0399382	0.141091	Down
2621	-2.35638	Nipbl	-0.500622	0.0321868	0.122674	Down
2623	-2.35672	Serpinf1	-0.533376	0.0345575	0.128085	Down
2624	-2.3704	Jph1	-0.6935	0.036162	0.132298	Down
2625	-2.37764	Tlcd1	-0.709865	0.0320453	0.122568	Down
2626	-2.38611	Hsdl1	-0.687321	0.0372712	0.134614	Down
2627	-2.38861	Poldip2	-0.61545	0.0305253	0.118254	Down
2628	-2.38887	Ttn	-1.89472	0.0407841	0.143071	Down
2631	-2.41125	Chchd6	-0.841917	0.0287216	0.114055	Down
2632	-2.41483	Nedd4l	-1.01158	0.0302882	0.117817	Down
2633	-2.42441	Vps39	-0.580108	0.0292876	0.115035	Down
2634	-2.42463	Tecr	-0.510957	0.0275623	0.111991	Down
2635	-2.44618	Dbt	-1.05674	0.0318341	0.122466	Down
2636	-2.45124	Stk10	-0.671422	0.0324753	0.123441	Down
2637	-2.45544	Mcts1	-0.559597	0.0286837	0.114055	Down
2638	-2.46356	Alad	-0.989034	0.0257169	0.107268	Down
2640	-2.47317	Iqgap2	-0.882498	0.0250175	0.105182	Down
2641	-2.47469	Tagln	-1.09487	0.0250534	0.105182	Down
2643	-2.49564	Rida	-1.14403	0.0244484	0.104003	Down
2644	-2.4978	Atad3	-1.09954	0.0327526	0.123829	Down
2646	-2.50296	Arl1	-0.569697	0.0236933	0.102166	Down
2647	-2.5061	Lrrc14	-0.646039	0.0301791	0.117719	Down
2648	-2.50943	Des	-1.563	0.0331128	0.124545	Down
2650	-2.5116	Tnpo2	-1.03318	0.0280723	0.11325	Down
2653	-2.53237	Mix23	-0.838321	0.0301264	0.117676	Down
2654	-2.53289	Polr2b	-0.642834	0.0229536	0.100174	Down
2655	-2.54633	Lactb	-0.537736	0.0262223	0.108416	Down
2658	-2.57902	Mlycd	-1.03525	0.0292373	0.114997	Down
2659	-2.59008	Dcun1d2	-0.631399	0.0199004	0.0932212	Down
2660	-2.59751	Immt	-1.14565	0.0278758	0.112774	Down
2661	-2.59917	Homer1	-0.930849	0.0291131	0.114668	Down
2663	-2.60601	Mtnd4	-1.87633	0.0245285	0.104003	Down
2664	-2.6072	Tom1	-0.572444	0.0221489	0.0989529	Down
2666	-2.61841	Tpmt	-0.657479	0.0203238	0.0939956	Down
2667	-2.61862	Txlnb	-0.751443	0.0222755	0.0992636	Down
2668	-2.63579	Maip1	-0.90087	0.0224284	0.0993377	Down
2669	-2.63733	Cnn1	-0.89216	0.019016	0.09084	Down
2670	-2.64075	Slc25a13	-1.44805	0.0275223	0.11199	Down
2672	-2.65454	Optn	-0.844276	0.0173231	0.0859471	Down
2673	-2.66419	Psma3	-0.668852	0.0169763	0.0851222	Down
2675	-2.67126	Rad50	-0.552987	0.0183063	0.0886753	Down
2676	-2.67174	Man2a1	-0.932053	0.0170368	0.0851237	Down
2678	-2.67958	Mmab	-0.589872	0.0200237	0.0933245	Down
2679	-2.68343	Pdcl3	-0.540441	0.0183476	0.0886753	Down
2680	-2.68536	Stoml2	-0.681872	0.0171368	0.0853221	Down
2681	-2.69757	Myh1	-2.28855	0.025131	0.10529	Down
2682	-2.70011	Odr4	-0.561615	0.0192791	0.0914786	Down
2683	-2.70313	Vwa1	-1.08266	0.0170914	0.0852458	Down
2684	-2.72521	H4c16	-1.12041	0.0195092	0.0919534	Down
2685	-2.72914	Erlin1	-0.861413	0.0149031	0.0787777	Down
2687	-2.74286	Dcn	-1.06731	0.0148603	0.0786984	Down
2689	-2.76958	Krt2	-2.2428	0.0143848	0.0770458	Down
2690	-2.79205	Psmg1	-0.74307	0.0131223	0.0723388	Down
2691	-2.8252	Gnpat	-0.57319	0.0168589	0.0848343	Down
2693	-2.86117	Fabp4	-1.90392	0.0130703	0.0722201	Down
2695	-2.86583	Clpx	-0.738163	0.0163987	0.0835597	Down
2696	-2.8768	Ugp2	-0.762906	0.015314	0.0797571	Down
2697	-2.87689	Ndufaf4	-1.47818	0.0147879	0.0784619	Down
2698	-2.88098	Gstm5	-0.675807	0.0154353	0.0799739	Down
2699	-2.88667	Tmem38a	-0.926139	0.0135493	0.0738634	Down
2700	-2.89526	Mdh1	-1.11761	0.0158965	0.0814408	Down
2701	-2.90441	Tmx1	-0.532595	0.0156593	0.0806641	Down
2703	-2.946	Hm13	-0.726519	0.00951683	0.0587633	Down
2704	-2.95783	Col11a2	-1.68452	0.0101235	0.0610431	Down
2705	-2.96198	Mcpt4	-1.64068	0.0129813	0.0719825	Down
2706	-2.98568	Sephs2	-0.647941	0.0118109	0.0679152	Down
2707	-2.9874	Lpin1	-0.774099	0.00870652	0.0554247	Down
2708	-3.00309	Tbc1d15	-0.615569	0.00881742	0.0558659	Down
2709	-3.03644	Cobl	-1.48278	0.00860021	0.0551505	Down
2710	-3.06578	Dusp23	-0.766451	0.0107296	0.0633471	Down
2711	-3.06938	Ptpn9	-0.561335	0.00890331	0.0562022	Down
2712	-3.08397	Mtch2	-0.874254	0.00715009	0.0488193	Down
2713	-3.1261	Mrc1	-0.675598	0.00923319	0.0572743	Down
2715	-3.14173	Clasp2	-0.70225	0.0112614	0.0656642	Down
2716	-3.14889	Fdps	-0.793918	0.00646475	0.0453737	Down
2717	-3.15259	mt-Nd3	-1.7558	0.010486	0.0625807	Down
2718	-3.15563	Gpi	-0.787784	0.00765232	0.0511602	Down
2720	-3.1729	Smim11	-2.22991	0.0106019	0.0629875	Down
2721	-3.19082	Phka1	-0.723931	0.00735269	0.0496794	Down
2723	-3.2791	Col6a6	-0.854802	0.00489675	0.0393026	Down
2725	-3.29189	Nme1	-0.845127	0.00633717	0.0452351	Down
2726	-3.29566	Col6a1	-1.00275	0.00509995	0.0398416	Down
2727	-3.30038	Scp2	-0.843781	0.00502835	0.0395102	Down
2728	-3.31182	Dnaja2	-0.662972	0.00645583	0.0453737	Down
2729	-3.33941	Acad11	-1.14039	0.0077959	0.0517531	Down
2730	-3.37055	Lama2	-1.133	0.00533016	0.0408112	Down
2731	-3.38748	Tut7	-1.20219	0.00392237	0.0338185	Down
2732	-3.39134	Cfhr4	-0.791737	0.00434134	0.0364413	Down
2733	-3.45916	Hpd	-1.13338	0.00627992	0.0449611	Down
2735	-3.48273	Ckmt1	-1.46642	0.00372862	0.0331589	Down
2736	-3.53714	Dnaja4	-0.881317	0.00524877	0.0404485	Down
2737	-3.5385	Eri3	-0.754288	0.00435413	0.0364413	Down
2738	-3.55527	Bicd2	-0.521463	0.00275786	0.028156	Down
2739	-3.5595	Gpr155	-0.749262	0.00364782	0.0325427	Down
2741	-3.57375	Fxn	-1.55999	0.00306796	0.0296116	Down
2742	-3.65915	Commd7	-0.898061	0.00240743	0.0260851	Down
2743	-3.66375	Aspn	-1.09372	0.00351677	0.031831	Down
2744	-3.66636	Acaca	-1.5681	0.00254138	0.0267016	Down
2745	-3.67591	Ampd3	-0.550158	0.00283263	0.0285925	Down
2746	-3.74558	Ass1	-2.05117	0.00176415	0.0215975	Down
2747	-3.77056	Golga3	-0.533674	0.00333893	0.0310835	Down
2749	-3.82919	Hsd17b4	-0.66312	0.00358239	0.0321619	Down
2750	-3.84141	Krt10	-2.61379	0.00158774	0.0203922	Down
2751	-3.84294	Arpc5l	-0.56151	0.00160397	0.0203922	Down
2752	-3.85738	Vsig10l2	-1.15735	0.00192233	0.0224054	Down
2753	-3.87205	Txnrd3	-0.772749	0.00140004	0.0188538	Down
2754	-3.87305	Prxl2a	-1.33272	0.0014332	0.019209	Down
2755	-3.91632	Prkag1	-0.761218	0.00190731	0.0223812	Down
2756	-3.92212	Fkbp8	-0.79525	0.00178739	0.0216014	Down
2757	-3.94614	H2bc21	-1.58208	0.00180098	0.0216431	Down
2758	-3.94974	Tmem205	-0.933759	0.00156104	0.0202505	Down
2759	-3.95386	Cpt1a	-0.793351	0.0018553	0.021953	Down
2760	-3.98191	Fech	-1.15533	0.00118352	0.0171877	Down
2761	-3.98381	Aldob	-1.44741	0.0012105	0.0173324	Down
2762	-3.99133	Stk38l	-0.722616	0.00240632	0.0260851	Down
2763	-4.00451	Gmpr	-1.35835	0.00330445	0.0310195	Down
2764	-4.02231	Stk38	-0.513676	0.00101321	0.0157438	Down
2765	-4.0604	Carnmt1	-1.06443	0.00107786	0.0162137	Down
2766	-4.06664	Smyd5	-1.23789	0.00118515	0.0171877	Down
2767	-4.078	Gpam	-0.946381	0.00115951	0.0170786	Down
2768	-4.09931	Rpa1	-0.724113	0.000886132	0.0148283	Down
2769	-4.10282	Hspb6	-1.50617	0.000863884	0.0148283	Down
2770	-4.10532	Sgpp1	-0.983449	0.000874079	0.0148283	Down
2771	-4.12701	Galt	-0.885725	0.000963057	0.0152759	Down
2772	-4.12924	Phyh	-1.4393	0.00120689	0.0173324	Down
2773	-4.20362	Phkb	-0.847719	0.000975048	0.0152759	Down
2774	-4.24958	Cel	-1.35723	0.000614948	0.0120972	Down
2775	-4.30308	Nhlrc2	-0.71565	0.000688196	0.0127204	Down
2776	-4.323	Ehhadh	-1.01699	0.000673729	0.0126179	Down
2777	-4.32614	Ubr3	-1.02482	0.000580767	0.0116334	Down
2778	-4.32673	Prss2	-1.93122	0.000974929	0.0152759	Down
2779	-4.34638	Acaa1a	-1.06805	0.000510702	0.0109414	Down
2782	-4.38212	Tkfc	-0.995789	0.00164326	0.0205626	Down
2783	-4.39685	Pgm5	-0.544772	0.000582928	0.0116334	Down
2784	-4.39784	Ndufaf7	-1.46139	0.000641116	0.0124183	Down
2785	-4.4044	Pfkfb2	-0.61876	0.000443272	0.0103916	Down
2786	-4.48583	Akr1e2	-1.35579	0.000392799	0.00965944	Down
2787	-4.57862	Thy1	-1.25654	0.000334281	0.00864594	Down
2788	-4.58242	Psme4	-0.904731	0.000337333	0.00864594	Down
2789	-4.60413	Gstk1	-0.780767	0.000516495	0.0109823	Down
2791	-4.64702	Col6a2	-1.09972	0.000284082	0.0082823	Down
2792	-4.65095	Aldh1l1-1	-2.01541	0.000289204	0.00834561	Down
2793	-4.66222	Ldhd	-1.64227	0.000615982	0.0120972	Down
2794	-4.68626	Sardh	-1.93974	0.000655514	0.0125704	Down
2795	-4.69541	Pelo	-1.00166	0.000339356	0.00864594	Down
2796	-4.73726	Myh11	-1.565	0.000229737	0.00729996	Down
2797	-4.7735	Fabp1	-2.10627	0.000248352	0.00747171	Down
2798	-4.82306	Crocc	-0.750587	0.000216824	0.00704801	Down
2799	-4.93421	Pxmp2	-1.7672	0.000658313	0.0125704	Down
2800	-4.95876	Marchf5	-1.13104	0.000153084	0.0054961	Down
2801	-4.97516	Ca3	-1.53861	0.000240352	0.00746941	Down
2803	-5.0376	Wdr43	-0.656586	0.000122022	0.00494989	Down
2804	-5.24587	Mpz	-2.10629	0.000114219	0.00482107	Down
2805	-5.27651	Agr2	-1.18392	0.000142415	0.00529934	Down
2806	-5.28841	Nt5c2	-0.8132	0.00010707	0.00465837	Down
2807	-5.36343	Arg1	-2.14762	6.34541e-05	0.00326168	Down
2808	-5.4018	Commd4	-1.08129	5.98201e-05	0.00323645	Down
2809	-5.76211	Aldh18a1	-1.6869	3.8496e-05	0.00236667	Down
2810	-5.7648	Cpox	-1.13412	3.78088e-05	0.00236667	Down
2811	-6.03011	Mospd1	-1.09984	2.642e-05	0.00186789	Down
2812	-6.18121	Haao	-2.04132	5.99887e-05	0.00323645	Down
2813	-6.22279	Amy2a5	-1.88695	2.22085e-05	0.00184722	Down
2814	-6.32435	Zg16	-2.8402	1.02715e-05	0.00121959	Down
2815	-6.33695	Lonp2	-1.20046	9.90602e-06	0.00121959	Down
2816	-6.49639	Akap9	-0.678727	0.00010425	0.00465837	Down
2817	-6.57149	Aimp1	-1.09372	2.42583e-05	0.00186789	Down
2818	-6.61552	Acox1	-1.50135	8.0631e-06	0.00114012	Down
2819	-6.66759	Commd10	-0.83795	5.49984e-06	0.000864086	Down
2820	-6.67769	Atp2a1	-2.16613	1.70582e-05	0.00150752	Down
2821	-6.80378	Bpifa2	-3.31648	4.55248e-06	0.000790046	Down
2822	-6.85694	Mbp	-2.0094	2.55662e-05	0.00186789	Down
2823	-6.94347	Gpd1	-1.29227	4.30294e-06	0.000790046	Down
2824	-7.1006	Cisd2	-0.953236	3.23451e-06	0.000700045	Down
2825	-7.23937	Asrgl1	-1.01807	4.74922e-06	0.000790046	Down
2826	-7.89592	Gnmt	-2.32415	8.31241e-07	0.000391792	Down
2827	-9.9318	Cps1	-3.8889	8.55966e-08	0.000121034	Down

## Sheet: parent_patwhay_up_avg_pvalue
	source	name	p_value	significant	intersection_size	precision	recall	avg_pvalue
0	REAC	Metabolism of proteins	5.03452e-28	TRUE	43	0.120112	0.383929	0.0014662
1	REAC	Metabolism of proteins	6.73991e-28	TRUE	44	0.122905	0.369748	0.0014662
2	REAC	Metabolism of proteins	6.73991e-28	TRUE	44	0.122905	0.369748	0.0014662
3	REAC	Metabolism of proteins	1.46518e-26	TRUE	40	0.111732	0.39604	0.0014662
4	REAC	Metabolism of proteins	7.69591e-26	TRUE	41	0.114525	0.369369	0.0014662
5	REAC	Metabolism of proteins	1.34374e-23	TRUE	53	0.148045	0.240909	0.0014662
6	REAC	Metabolism of RNA	4.39703e-22	TRUE	38	0.106145	0.336283	3.25026e-07
7	REAC	Metabolism of RNA	4.39703e-22	TRUE	38	0.106145	0.336283	3.25026e-07
8	REAC	Metabolism of RNA	6.1832e-22	TRUE	35	0.0977654	0.37234	3.25026e-07
10	REAC	Metabolism of proteins	3.90282e-21	TRUE	34	0.0949721	0.369565	0.0014662
11	REAC	Metabolism of proteins	1.5142e-18	TRUE	25	0.0698324	0.480769	0.0014662
12	REAC	Metabolism of proteins	3.95515e-18	TRUE	26	0.0726257	0.440678	0.0014662
13	REAC	Metabolism of proteins	7.30717e-17	TRUE	25	0.0698324	0.423729	0.0014662
14	REAC	Metabolism of proteins	1.20471e-16	TRUE	25	0.0698324	0.416667	0.0014662
15	REAC	Metabolism of RNA	3.10607e-14	TRUE	37	0.103352	0.216374	3.25026e-07
16	REAC	Metabolism of RNA	3.10607e-14	TRUE	37	0.103352	0.216374	3.25026e-07
17	REAC	Metabolism of RNA	3.10607e-14	TRUE	37	0.103352	0.216374	3.25026e-07
19	REAC	Metabolism of RNA	5.95607e-09	TRUE	21	0.0586592	0.256098	3.25026e-07
20	REAC	Cellular responses to stimuli	1.83488e-06	TRUE	46	0.128492	0.106977	0.00048209
22	REAC	Metabolism of RNA	2.59425e-06	TRUE	15	0.0418994	0.267857	3.25026e-07
23	REAC	Signal Transduction	1.48395e-05	TRUE	15	0.0418994	0.238095	0.00821847
24	REAC	Immune System	2.25448e-05	TRUE	16	0.0446927	0.216216	0.00687614
25	REAC	Immune System	2.32446e-05	TRUE	13	0.0363128	0.270833	0.00687614
26	REAC	Metabolism	3.95652e-05	TRUE	13	0.0363128	0.26	0.000148821
27	REAC	Signal Transduction	4.0761e-05	TRUE	16	0.0446927	0.207792	0.00821847
28	REAC	Cell Cycle	5.1082e-05	TRUE	13	0.0363128	0.254902	0.00315259
29	REAC	Gene expression (Transcription)	5.1082e-05	TRUE	13	0.0363128	0.254902	0.000642258
30	REAC	Cellular responses to stimuli	5.1082e-05	TRUE	13	0.0363128	0.254902	0.00048209
31	REAC	Cell Cycle	6.55205e-05	TRUE	13	0.0363128	0.25	0.00315259
32	REAC	Cell Cycle	6.55205e-05	TRUE	13	0.0363128	0.25	0.00315259
33	REAC	Cell Cycle	6.55205e-05	TRUE	13	0.0363128	0.25	0.00315259
34	REAC	Cell Cycle	6.55205e-05	TRUE	13	0.0363128	0.25	0.00315259
35	REAC	Cellular responses to stimuli	8.35153e-05	TRUE	13	0.0363128	0.245283	0.00048209
36	REAC	Gene expression (Transcription)	0.000105816	TRUE	13	0.0363128	0.240741	0.000642258
37	REAC	Cell Cycle	0.000133304	TRUE	13	0.0363128	0.236364	0.00315259
38	REAC	Signal Transduction	0.000133304	TRUE	13	0.0363128	0.236364	0.00821847
39	REAC	Cellular responses to stimuli	0.000144404	TRUE	15	0.0418994	0.202703	0.00048209
40	REAC	Cellular responses to stimuli	0.000161572	TRUE	14	0.0391061	0.215385	0.00048209
41	REAC	Signal Transduction	0.00016701	TRUE	13	0.0363128	0.232143	0.00821847
42	REAC	Cell Cycle	0.00016701	TRUE	13	0.0363128	0.232143	0.00315259
43	REAC	Cell Cycle	0.000173615	TRUE	15	0.0418994	0.2	0.00315259
44	REAC	Signal Transduction	0.00020424	TRUE	49	0.136872	0.0889292	0.00821847
45	REAC	Immune System	0.000208136	TRUE	13	0.0363128	0.22807	0.00687614
46	REAC	Immune System	0.000208136	TRUE	13	0.0363128	0.22807	0.00687614
47	REAC	Signal Transduction	0.000208136	TRUE	13	0.0363128	0.22807	0.00821847
48	REAC	Signal Transduction	0.000258076	TRUE	13	0.0363128	0.224138	0.00821847
49	REAC	Metabolism	0.000258076	TRUE	13	0.0363128	0.224138	0.000148821
50	REAC	Immune System	0.00028109	TRUE	16	0.0446927	0.181818	0.00687614
51	REAC	Transport of small molecules	0.000294574	TRUE	17	0.047486	0.171717	0.000294574
52	REAC	Cellular responses to stimuli	0.00035064	TRUE	14	0.0391061	0.202899	0.00048209
53	REAC	Immune System	0.000352319	TRUE	74	0.206704	0.0739261	0.00687614
54	REAC	Signal Transduction	0.000358908	TRUE	19	0.0530726	0.154472	0.00821847
55	REAC	Cell Cycle	0.000391087	TRUE	13	0.0363128	0.216667	0.00315259
56	REAC	Cellular responses to stimuli	0.000399693	TRUE	12	0.0335196	0.235294	0.00048209
57	REAC	Cell Cycle	0.000401659	TRUE	23	0.0642458	0.132948	0.00315259
58	REAC	Immune System	0.000449908	TRUE	16	0.0446927	0.175824	0.00687614
59	REAC	Signal Transduction	0.000452243	TRUE	49	0.136872	0.0865724	0.00821847
60	REAC	Cell Cycle	0.000492698	TRUE	23	0.0642458	0.131429	0.00315259
61	REAC	Signal Transduction	0.000582031	TRUE	13	0.0363128	0.209677	0.00821847
62	REAC	Gene expression (Transcription)	0.000582031	TRUE	13	0.0363128	0.209677	0.000642258
63	REAC	Immune System	0.000582031	TRUE	13	0.0363128	0.209677	0.00687614
64	REAC	Signal Transduction	0.00060325	TRUE	14	0.0391061	0.194444	0.00821847
65	REAC	Cell Cycle	0.00060325	TRUE	14	0.0391061	0.194444	0.00315259
66	REAC	Cell Cycle	0.000705528	TRUE	13	0.0363128	0.206349	0.00315259
67	REAC	Cell Cycle	0.00071799	TRUE	14	0.0391061	0.191781	0.00315259
68	REAC	Immune System	0.000792813	TRUE	17	0.047486	0.160377	0.00687614
69	REAC	Cell Cycle	0.000851775	TRUE	13	0.0363128	0.203125	0.00315259
70	REAC	Cell Cycle	0.000851775	TRUE	13	0.0363128	0.203125	0.00315259
71	REAC	Gene expression (Transcription)	0.00100748	TRUE	14	0.0391061	0.186667	0.000642258
72	REAC	Cell Cycle	0.00100748	TRUE	14	0.0391061	0.186667	0.00315259
73	REAC	Signal Transduction	0.00108135	TRUE	15	0.0418994	0.174419	0.00821847
74	REAC	Cell Cycle	0.001188	TRUE	14	0.0391061	0.184211	0.00315259
75	REAC	Cell Cycle	0.00122719	TRUE	13	0.0363128	0.19697	0.00315259
76	REAC	Signal Transduction	0.00122719	TRUE	13	0.0363128	0.19697	0.00821847
77	REAC	Cell Cycle	0.00140264	TRUE	25	0.0698324	0.117371	0.00315259
78	REAC	Cell Cycle	0.00146488	TRUE	13	0.0363128	0.19403	0.00315259
79	REAC	Gene expression (Transcription)	0.00146488	TRUE	13	0.0363128	0.19403	0.000642258
80	REAC	Cell Cycle	0.00152711	TRUE	25	0.0698324	0.116822	0.00315259
81	REAC	Immune System	0.00194071	TRUE	44	0.122905	0.0861057	0.00687614
82	REAC	Signal Transduction	0.00206554	TRUE	13	0.0363128	0.188406	0.00821847
83	REAC	Metabolism of proteins	0.00213266	TRUE	25	0.0698324	0.114679	0.0014662
84	REAC	Cell Cycle	0.00244047	TRUE	13	0.0363128	0.185714	0.00315259
85	REAC	Cell Cycle	0.00244047	TRUE	13	0.0363128	0.185714	0.00315259
86	REAC	DNA Replication	0.00259638	TRUE	14	0.0391061	0.17284	0.00976215
87	REAC	Cellular responses to stimuli	0.00266398	TRUE	20	0.0558659	0.130719	0.00048209
88	REAC	Cell Cycle	0.00337464	TRUE	13	0.0363128	0.180556	0.00315259
89	REAC	Cell Cycle	0.00337464	TRUE	13	0.0363128	0.180556	0.00315259
91	REAC	Cell Cycle	0.00395024	TRUE	13	0.0363128	0.178082	0.00315259
92	REAC	Cell Cycle	0.0053246	TRUE	14	0.0391061	0.162791	0.00315259
93	REAC	Cell Cycle	0.0053246	TRUE	14	0.0391061	0.162791	0.00315259
94	REAC	Signal Transduction	0.00561721	TRUE	8	0.0223464	0.285714	0.00821847
95	REAC	Immune System	0.00569027	TRUE	15	0.0418994	0.153061	0.00687614
96	REAC	Signal Transduction	0.00575456	TRUE	16	0.0446927	0.145455	0.00821847
97	REAC	Immune System	0.00610473	TRUE	14	0.0391061	0.16092	0.00687614
98	REAC	Cell Cycle	0.00721786	TRUE	21	0.0586592	0.118644	0.00315259
99	REAC	Cell Cycle	0.00860116	TRUE	17	0.047486	0.134921	0.00315259
100	REAC	Cell Cycle	0.00930149	TRUE	15	0.0418994	0.147059	0.00315259
101	REAC	Vesicle-mediated transport	0.0100614	TRUE	42	0.117318	0.0821918	0.0178031
102	REAC	Vesicle-mediated transport	0.0103272	TRUE	14	0.0391061	0.153846	0.0178031
103	REAC	Signal Transduction	0.0117721	TRUE	15	0.0418994	0.144231	0.00821847
104	REAC	Immune System	0.0117721	TRUE	15	0.0418994	0.144231	0.00687614
105	REAC	Signal Transduction	0.0126224	TRUE	13	0.0363128	0.160494	0.00821847
106	REAC	Metabolism of proteins	0.0169279	TRUE	14	0.0391061	0.147368	0.0014662
107	REAC	DNA Replication	0.0169279	TRUE	14	0.0391061	0.147368	0.00976215
108	REAC	Vesicle-mediated transport	0.0192282	TRUE	16	0.0446927	0.132231	0.0178031
109	REAC	Signal Transduction	0.0211789	TRUE	17	0.047486	0.125926	0.00821847
110	REAC	Immune System	0.0255711	TRUE	15	0.0418994	0.135135	0.00687614
111	REAC	Vesicle-mediated transport	0.0315958	TRUE	16	0.0446927	0.126984	0.0178031
112	REAC	Signal Transduction	0.0318629	TRUE	23	0.0642458	0.102222	0.00821847
113	REAC	Signal Transduction	0.0369886	TRUE	6	0.0167598	0.315789	0.00821847
114	REAC	Cell Cycle	0.0390651	TRUE	13	0.0363128	0.144444	0.00315259
116	REAC	Signal Transduction	0.0476129	TRUE	23	0.0642458	0.0995671	0.00821847
117	REAC	Immune System	0.049143	TRUE	13	0.0363128	0.141304	0.00687614

## Sheet: parent_patwhay_down_avg_pvalue
	source	name	p_value	significant	intersection_size	precision	recall	avg_pvalue
1	REAC	Metabolism	5.59431e-09	TRUE	21	0.172131	0.0889831	0.0116327
3	REAC	Protein localization	4.34913e-06	TRUE	10	0.0819672	0.163934	4.34913e-06
4	REAC	Metabolism	2.50673e-05	TRUE	7	0.057377	0.259259	0.0116327
5	REAC	Extracellular matrix organization	0.00250749	TRUE	6	0.0491803	0.176471	0.0164684
6	REAC	Metabolism	0.00260859	TRUE	4	0.0327869	0.4	0.0116327
7	REAC	Metabolism	0.00405326	TRUE	4	0.0327869	0.363636	0.0116327
8	REAC	Extracellular matrix organization	0.00889585	TRUE	6	0.0491803	0.142857	0.0164684
9	REAC	Metabolism	0.031119	TRUE	10	0.0819672	0.0628931	0.0116327
10	REAC	Metabolism	0.0319901	TRUE	5	0.0409836	0.151515	0.0116327
11	REAC	Extracellular matrix organization	0.0380018	TRUE	6	0.0491803	0.111111	0.0164684
