# Supplementary material for: Nanocarrier imaging at single-cell resolution across entire mouse bodies with deep learning
Source: Nat Biotechnol. 2025 Jan 14;43(12):2009–22. doi: 10.1038/s41587-024-02528-1 (PMC12700832; doi:10.1038/s41587-024-02528-1)
Supplement: Supplementary file 12 — Statistical source data. [file 41587_2024_2528_MOESM12_ESM.xls]

## Sheet: DEG_EGFP LNP_vs_No cargo LNP
	scores	names	logfoldchanges	pvals	pvals_adj	diffexpressed
0	11.3026	Neb	2.3522	5.75709e-09	1.6281e-05	Up
1	10.522	Atp1a1	2.10196	4.56643e-08	2.15231e-05	Up
2	10.2087	Mrpl58	2.08826	2.97272e-08	1.95384e-05	Up
3	10.164	Rpl23a	1.99234	2.59831e-06	0.000166404	Up
4	9.91575	Mat2a	0.921029	6.11314e-08	2.46971e-05	Up
5	9.88591	Asph	1.29523	1.16372e-07	3.29099e-05	Up
6	9.84302	Xirp1	1.4273	3.45446e-08	1.95384e-05	Up
7	9.23867	Ldb3	1.27459	1.65384e-07	3.59774e-05	Up
8	9.2215	Nap1l4	1.20195	1.45865e-07	3.43754e-05	Up
9	9.21514	Mrpl15	2.06217	3.91982e-07	5.83434e-05	Up
10	9.15802	Eef1d	1.55387	4.27431e-07	6.04387e-05	Up
11	8.89223	Nrap	0.839919	1.03137e-06	8.64706e-05	Up
12	8.88864	Mrpl54	1.39219	1.42452e-07	3.43754e-05	Up
13	8.74815	Atp5f1b	1.68638	8.06353e-07	8.44581e-05	Up
14	8.61649	Synpo	1.75919	3.47776e-06	0.000182132	Up
15	8.58723	Tubb4b	2.20779	2.88396e-07	5.27716e-05	Up
16	8.57082	Eci1	2.3277	3.12604e-06	0.000173342	Up
17	8.48819	Vcp	1.26146	5.30358e-07	7.14215e-05	Up
18	8.3488	Ahnak	1.13617	3.24248e-07	5.27716e-05	Up
19	8.18354	Mrps22	1.39493	6.02457e-07	7.40761e-05	Up
20	8.16909	Ndufs4	1.86817	5.90386e-07	7.40761e-05	Up
21	8.10179	Txndc12	1.6508	6.93996e-07	7.54854e-05	Up
22	8.00245	Mrpl41	1.69852	6.97977e-06	0.000285672	Up
23	7.99518	Mmut	1.10876	8.59483e-06	0.000316174	Up
24	7.95556	Ewsr1	1.8763	1.03288e-06	8.64706e-05	Up
25	7.9307	Suclg2	1.33756	1.146e-06	9.00247e-05	Up
26	7.90806	Hibadh	1.78142	6.88834e-07	7.54854e-05	Up
27	7.88241	Casq2	2.71874	3.8348e-06	0.000197178	Up
28	7.85989	Cox7a2l	1.18678	9.32355e-06	0.000325518	Up
29	7.75418	Eef1b	1.12435	1.09078e-06	8.81352e-05	Up
30	7.75143	Atp5f1a	1.35144	8.73952e-07	8.64706e-05	Up
31	7.71858	Trip10	0.915567	1.0396e-06	8.64706e-05	Up
32	7.69645	Acat1	2.33781	1.95511e-06	0.000134855	Up
33	7.67383	Ablim1	1.23804	9.60863e-07	8.64706e-05	Up
34	7.65176	Synpo2	1.17788	9.91e-07	8.64706e-05	Up
35	7.58112	Ndufa3	2.08177	6.7306e-06	0.000284091	Up
36	7.41663	Pdha1	2.02227	1.89806e-06	0.000134193	Up
37	7.3633	Rps18	1.74575	1.68732e-06	0.000125572	Up
38	7.30204	Mrpl49	1.94129	2.86479e-06	0.000166404	Up
39	7.27432	Mrps26	1.3344	6.04608e-06	0.000267161	Up
40	7.25406	Hnrnpu	1.74415	1.0343e-05	0.000356709	Up
41	7.2237	Coq6	1.39325	8.34548e-06	0.00031468	Up
42	7.17001	Mrpl13	1.30867	1.92232e-05	0.000532973	Up
43	7.11155	Fubp1	1.61241	4.98704e-06	0.00023904	Up
44	7.096	Erp29	0.92178	5.92551e-06	0.000265989	Up
45	7.0794	Rab14	1.38454	6.55874e-06	0.000284091	Up
46	7.03825	Nceh1	1.17997	2.86346e-06	0.000166404	Up
47	7.03328	Nexn	0.803775	2.88325e-06	0.000166404	Up
48	7.00988	Lasp1	1.68955	3.06994e-06	0.000173342	Up
49	6.96372	Psme1	0.685702	3.38233e-06	0.000180476	Up
50	6.92479	Atp1b1	1.0825	8.10372e-06	0.000310156	Up
51	6.9114	Coq7	1.99122	3.07556e-05	0.000726237	Up
52	6.88961	Ogdhl	1.99352	4.62164e-05	0.000907639	Up
53	6.88638	Hnrnpl	1.49574	3.99236e-06	0.000201614	Up
54	6.88273	Fam174b	0.828451	7.72008e-06	0.000303228	Up
55	6.82998	Ddx5	1.57256	1.28698e-05	0.000403432	Up
56	6.82396	Napg	0.970635	5.42632e-06	0.000255208	Up
57	6.81846	Gfm1	1.20371	2.99911e-05	0.000726237	Up
58	6.72225	Naxd	0.760085	1.41413e-05	0.000420964	Up
59	6.7202	Pabpc4	1.35321	6.70959e-06	0.000284091	Up
60	6.69282	Pdhb	2.84085	7.00063e-06	0.000285672	Up
61	6.68252	Fdx2	0.934703	5.50485e-06	0.000255208	Up
62	6.62719	Hsdl2	1.06404	1.06578e-05	0.000363135	Up
63	6.59242	Elavl1	1.44662	3.39763e-05	0.000756575	Up
64	6.52269	Coq5	1.21671	7.0711e-06	0.000285672	Up
65	6.51922	Pcca	1.39637	9.92716e-05	0.00150128	Up
66	6.4805	Dld	1.4391	8.11583e-06	0.000310156	Up
67	6.46148	Acot1-1	1.51846	2.48864e-05	0.000645678	Up
68	6.40955	Hspa5	0.865879	1.8201e-05	0.000509628	Up
69	6.40937	Pebp1	1.85016	6.72181e-05	0.00113828	Up
70	6.39136	Hadhb	1.34341	8.99657e-06	0.000321578	Up
71	6.36568	Tns1	0.843763	3.1738e-05	0.000726237	Up
72	6.34585	Uqcrfs1	1.87377	1.23185e-05	0.000394368	Up
73	6.31481	Vps26b	0.985979	1.29817e-05	0.000403432	Up
74	6.3061	Coq8a	1.11271	4.07565e-05	0.000853773	Up
75	6.29034	Cap2	1.06576	1.22556e-05	0.000394368	Up
76	6.27979	Nebl	1.67057	0.000135952	0.0017476	Up
77	6.2436	Rpl26	1.29921	2.06577e-05	0.000560536	Up
78	6.21148	Hdlbp	0.733099	7.29172e-05	0.00119889	Up
79	6.14113	Grsf1	1.19739	2.52485e-05	0.000649116	Up
80	6.12753	Folh1	1.25906	2.0812e-05	0.000560536	Up
81	6.08652	Uqcrh	1.55656	0.000167937	0.00204142	Up
82	6.07572	Eef1g	0.666317	6.91612e-05	0.00115732	Up
83	6.07437	Srp54	0.610377	3.20868e-05	0.000726237	Up
84	6.07093	Clybl	1.02279	2.31008e-05	0.000604899	Up
85	6.06298	Prune1	0.956018	4.3004e-05	0.00087493	Up
86	6.01861	Ogdh	1.324	3.16744e-05	0.000726237	Up
87	5.99916	Akap2	1.6351	3.00587e-05	0.000726237	Up
88	5.97402	Sdr39u1	1.03535	2.20144e-05	0.000587327	Up
89	5.97393	Got1	0.770817	2.04401e-05	0.000560536	Up
90	5.86503	Ndufb5	1.54735	4.89629e-05	0.000928141	Up
91	5.84901	Hnrnpd	1.3553	2.95266e-05	0.000726097	Up
92	5.84254	Myo1c	0.552447	0.000107799	0.00156336	Up
93	5.79943	Smim12	0.766652	4.06972e-05	0.000853773	Up
94	5.79887	Vasp	1.0822	3.47552e-05	0.00076192	Up
95	5.77416	Ralgapb	0.869284	3.73202e-05	0.000811857	Up
96	5.77078	Smpx	1.37158	0.000134274	0.00174187	Up
97	5.73311	Rpl27	1.391	4.67165e-05	0.000911132	Up
98	5.7218	Sucla2	1.37182	6.10986e-05	0.00106004	Up
99	5.70965	Pgk1	1.29118	0.000191154	0.0021886	Up
100	5.65622	Ppp3r1	1.06778	4.54381e-05	0.000904922	Up
101	5.6506	Mrpl12	1.32877	0.000130715	0.00170351	Up
102	5.64135	Pdap1	1.09815	0.000176936	0.00210242	Up
103	5.6318	Sgca	0.870596	4.1455e-05	0.00086202	Up
104	5.59844	Septin5	1.56295	5.91067e-05	0.00104032	Up
105	5.58103	Aco2	1.58674	7.10519e-05	0.00118197	Up
106	5.58073	Khsrp	1.44755	7.77197e-05	0.00123409	Up
107	5.56046	Hnrnpa2b1	1.87804	4.49878e-05	0.000902308	Up
108	5.55884	Mrpl37	0.84527	0.000109661	0.00156627	Up
109	5.5471	Vapb	1.33911	0.000301921	0.00306034	Up
110	5.54376	Hnrnpc	1.45825	0.000180406	0.00212578	Up
111	5.52964	Cd34	1.24454	4.92296e-05	0.000928141	Up
112	5.52084	Rtcb	1.12224	4.91122e-05	0.000928141	Up
113	5.51297	Pdia3	0.876663	4.73143e-05	0.000916471	Up
114	5.50491	Idh3a	1.8686	6.05262e-05	0.00105659	Up
115	5.50416	Rab5c	1.48257	0.000103039	0.00151901	Up
116	5.49914	Hnrnpk	1.15959	0.000154546	0.00193153	Up
117	5.48591	Cfl1	0.543188	5.1159e-05	0.000945694	Up
118	5.4811	Idh3b	2.05044	8.36302e-05	0.00130572	Up
119	5.46294	Hnrnpr	1.29746	5.3462e-05	0.000962997	Up
120	5.43903	Ak3	0.888267	0.000278576	0.00286477	Up
121	5.42743	Tmod3	0.657497	0.000122745	0.00166088	Up
122	5.4245	Ckmt2	1.059	9.80156e-05	0.00149026	Up
123	5.39003	Dsc2	1.06066	0.000313075	0.00311752	Up
124	5.37859	Acss1	1.19209	0.000226375	0.00250073	Up
125	5.37809	Mrpl2	1.02691	6.3071e-05	0.00107449	Up
126	5.33011	Abcb8	0.83938	7.52894e-05	0.00121668	Up
127	5.32843	Smyd2	0.511127	0.000116702	0.00162578	Up
128	5.32441	Pgls	0.810933	7.38369e-05	0.00120405	Up
129	5.31695	Cluh	0.949162	0.00010313	0.00151901	Up
130	5.30724	Mrpl24	1.1329	0.000127193	0.00168085	Up
131	5.29384	Dlst	1.28527	7.74867e-05	0.00123409	Up
132	5.2691	Thbd	0.782059	9.05014e-05	0.00139857	Up
133	5.25252	Rpl6	1.45598	0.000100558	0.00151265	Up
134	5.24523	Hdhd2	1.13161	9.3855e-05	0.00144139	Up
135	5.23593	FAM120A	0.682085	0.000114515	0.00161115	Up
136	5.2352	Bag3	0.674219	0.000155041	0.00193153	Up
137	5.17853	Lman1	1.05144	0.000320863	0.00317273	Up
138	5.16378	Ufd1	1.32858	9.42915e-05	0.00144139	Up
139	5.12777	Dhodh	0.746042	0.000158575	0.00196689	Up
140	5.11899	Ddx1	1.27614	0.000218742	0.00242589	Up
141	5.11843	Mrpl40	1.15191	0.000107058	0.00156062	Up
142	5.10827	RTRAF	0.922231	0.000128253	0.00168697	Up
143	5.09914	Tufm	1.29213	0.000115082	0.00161115	Up
144	5.09545	Cacna2d1	0.547	0.000125083	0.00168085	Up
145	5.09355	Syncrip	0.685821	0.000619351	0.00509164	Up
146	5.07899	Tbcb	0.775693	0.000117587	0.00162768	Up
147	5.07738	Atp5mf	3.54554	0.000173647	0.00207204	Up
148	5.06543	Mlip	0.99559	0.00011485	0.00161115	Up
149	5.05999	Mrpl50	1.50029	0.000149163	0.00190015	Up
150	5.05757	Hspa4	0.650291	0.000121258	0.00164864	Up
151	5.05602	Prkar1a	0.800756	0.00012678	0.00168085	Up
152	5.04954	Bsg	1.31986	0.000119814	0.00164187	Up
153	5.02878	Ndufs6	1.87724	0.00025598	0.00270117	Up
154	5.02617	Tomm40	1.21273	0.000375382	0.00352684	Up
155	5.01768	Eif5	0.797379	0.000139818	0.00178917	Up
156	5.01672	Dync1li1	0.530754	0.00012942	0.00169444	Up
157	5.00799	Pgm1	0.788522	0.000296091	0.00302291	Up
158	4.98832	Gpcpd1	0.60576	0.000151349	0.00191125	Up
159	4.96214	Myoz2	1.20444	0.000184141	0.00215186	Up
160	4.9618	Ndufa13	0.902864	0.00016629	0.00203579	Up
161	4.95343	Eno3	1.07122	0.000172968	0.00207204	Up
162	4.93115	Ckb	0.787102	0.000260771	0.00273945	Up
163	4.92539	Psmc4	0.882291	0.000420616	0.00382016	Up
164	4.92493	Rps12	1.05005	0.000640188	0.00523252	Up
165	4.90629	Hnrnpul2	1.11165	0.000173124	0.00207204	Up
166	4.89929	Sco2	0.626158	0.00016118	0.00199047	Up
167	4.89371	Qki	1.34454	0.000276786	0.00285675	Up
168	4.88949	Mrps9	0.685131	0.000380101	0.00354761	Up
169	4.85202	Rps14	1.35427	0.000396898	0.00366807	Up
170	4.82347	Dglucy	1.10463	0.000510037	0.00442449	Up
171	4.81165	Canx	1.41	0.000244275	0.00263668	Up
172	4.79208	Lzic	1.15921	0.000261545	0.00273945	Up
173	4.7762	Ddx17	1.18568	0.000253639	0.00270117	Up
174	4.76515	P4ha1	0.767544	0.000239703	0.00259724	Up
175	4.76344	Ppp2r2a	0.814882	0.000326239	0.00321464	Up
176	4.75754	Uba1-1	0.953959	0.000217096	0.00242021	Up
177	4.74514	Sars1	1.0926	0.000311246	0.00311026	Up
178	4.74301	Smim20	0.926713	0.000354409	0.00340886	Up
179	4.7406	Pfn1	0.857947	0.00022819	0.00251097	Up
180	4.73796	Txnl1	0.821876	0.00045532	0.0040492	Up
181	4.73688	Aldh1b1	0.778115	0.000232491	0.00254839	Up
182	4.73422	Lyrm7	0.942564	0.000810659	0.00619606	Up
183	4.71947	Pkm	1.18948	0.000234622	0.00255624	Up
184	4.71646	Pdk1	1.12582	0.000255687	0.00270117	Up
185	4.69692	Cryz	0.931553	0.000415727	0.00381713	Up
186	4.68893	Ubl4a	0.739408	0.00035634	0.00340886	Up
187	4.66378	Ttll12	0.769423	0.000262542	0.00273974	Up
188	4.6619	Hint1	0.943713	0.000329757	0.00323803	Up
189	4.65924	Sra1	1.07675	0.00026353	0.00273993	Up
190	4.64759	Gadd45gip1	1.7802	0.000342329	0.0033383	Up
191	4.64497	Apoa4	0.694519	0.000272979	0.00282778	Up
192	4.63713	Clip1	0.599382	0.000418274	0.00382016	Up
194	4.62566	Hspd1	1.29662	0.000292508	0.00299715	Up
195	4.62395	Eif3k	0.910726	0.00086329	0.00652776	Up
196	4.60799	Uqcrc1	0.979298	0.000335792	0.00328589	Up
197	4.60562	Khdrbs1	0.883554	0.000365768	0.00345951	Up
198	4.60348	Fus	1.98839	0.000524519	0.00452237	Up
199	4.59569	U2af2	1.08261	0.000361829	0.00343373	Up
200	4.56966	Rps13	1.35849	0.000345343	0.00335338	Up
201	4.52098	Gm10358	0.887997	0.000746747	0.00581763	Up
202	4.51532	Rpl7a	1.27691	0.000421046	0.00382016	Up
203	4.47828	Isca2	0.835292	0.000392105	0.00363565	Up
204	4.47297	Hsp90b1	0.70526	0.000490733	0.00430992	Up
205	4.4705	Hbb-y	1.07686	0.000401875	0.00370196	Up
206	4.47045	Dnpep	0.766075	0.00123425	0.00815933	Up
207	4.46477	Mrpl28	1.40191	0.000425513	0.00382016	Up
208	4.42551	Mcee	1.30015	0.000424196	0.00382016	Up
209	4.40121	Cox5b	1.16975	0.000578556	0.0048407	Up
210	4.3996	Etfa	1.31229	0.000839095	0.00636183	Up
211	4.38059	Appl1	0.547692	0.000500259	0.00436962	Up
212	4.37362	Mrpl39	0.799383	0.000896374	0.0066534	Up
213	4.3734	Ndufs8	1.70346	0.00128936	0.00834393	Up
214	4.35313	Fgf1	0.893003	0.000938001	0.0068192	Up
215	4.35022	Prdx6	0.83286	0.00058942	0.00491705	Up
216	4.34587	Map7d1	0.746841	0.000992339	0.00701584	Up
217	4.34352	Hspb1	1.00145	0.000596856	0.00496444	Up
218	4.32848	Hadha	0.916887	0.000575622	0.00483045	Up
219	4.32008	Pdhx	1.45754	0.000540199	0.00461535	Up
220	4.3061	Metap2	0.806336	0.00090309	0.00668085	Up
221	4.30457	Rbpms	1.1683	0.000613168	0.00505551	Up
222	4.30405	Etfb	1.54063	0.000682585	0.00545296	Up
223	4.30002	Mrps17	0.620456	0.000550735	0.00466311	Up
224	4.29472	Nfu1	1.19221	0.00071283	0.00564673	Up
225	4.28894	Ppm1b	0.798902	0.000836367	0.00635819	Up
226	4.2821	Atp5po	1.04123	0.000656155	0.00528663	Up
227	4.27772	Sdhb	1.19164	0.000601699	0.00499004	Up
228	4.27563	Perm1	0.893517	0.00100983	0.00703396	Up
229	4.27174	Ppp1r12b	1.06115	0.00126492	0.00827831	Up
230	4.26698	Bves	1.09234	0.000884051	0.00661663	Up
231	4.26061	Mrpl43	0.887409	0.000609248	0.00503787	Up
232	4.25206	Rab11b	0.934128	0.000735111	0.00575871	Up
233	4.23168	Rpl17	1.16734	0.000645541	0.00526106	Up
234	4.23164	Mrpl38	1.59127	0.00063684	0.00522024	Up
235	4.22917	Msrb2	1.07104	0.00159491	0.00959662	Up
236	4.22797	G3bp1	1.53814	0.00122944	0.00815933	Up
237	4.21598	Rps9	0.913147	0.000662659	0.00532386	Up
238	4.20425	Gatd3	1.29599	0.000960239	0.00690981	Up
239	4.1997	Sspn	0.818638	0.00143729	0.00903256	Up
240	4.1869	Cyc1	1.41953	0.00080583	0.00617585	Up
241	4.1747	Timm50	0.93659	0.000978532	0.0069705	Up
242	4.17392	Acaa2	0.699922	0.00183986	0.0106203	Up
243	4.16694	Mri1	0.778193	0.00072856	0.00573459	Up
244	4.15835	Atp5f1d	2.66918	0.00176865	0.010377	Up
245	4.15308	Rpl27a	0.990012	0.00158049	0.00959145	Up
246	4.13896	Rpl31	1.02523	0.000831261	0.0063364	Up
247	4.13852	Ctnnd1	0.702211	0.00148037	0.00918086	Up
248	4.13491	Endog	1.35352	0.00089256	0.00664252	Up
249	4.13035	Pcyt2	0.678608	0.000786023	0.00604041	Up
250	4.12549	Ndufa4	0.830831	0.000884402	0.00661663	Up
251	4.12234	Camk2d	0.792131	0.0020956	0.0115574	Up
252	4.11931	Prdx5	0.957765	0.000964651	0.00692037	Up
253	4.11505	Sgcb	0.592023	0.00100738	0.00703396	Up
254	4.11103	Synpo2l	1.27731	0.00150887	0.00929363	Up
256	4.08743	Grb14	0.545544	0.000996387	0.00702233	Up
257	4.08209	Mrpl22	1.09185	0.00217917	0.0118943	Up
258	4.07611	Cttn	0.777535	0.00223133	0.0121017	Up
259	4.06528	Sri	0.659759	0.000923751	0.00673291	Up
260	4.0591	Psmd9	0.57692	0.00100474	0.00703316	Up
261	4.05815	Oxsm	0.781053	0.00102057	0.00705669	Up
262	4.05677	Ssb	0.853021	0.00250916	0.0129487	Up
263	4.05586	Rpl8	1.14897	0.000918924	0.00672971	Up
264	4.0515	Emc7	0.648707	0.00158635	0.00959662	Up
265	4.04334	Tfam	1.11286	0.00117214	0.00789239	Up
266	4.02471	Fh	0.991905	0.000987835	0.0070015	Up
268	4.01647	Ndufc2	1.16199	0.00112201	0.00759103	Up
269	4.01031	Arhgap18	0.574488	0.00103998	0.00713851	Up
270	4.00771	Pptc7	1.13012	0.0012546	0.00823207	Up
271	4.0017	Mat2b	0.787092	0.00139318	0.00885375	Up
272	4.00104	Cpt2	0.874873	0.00151169	0.00929363	Up
273	3.99152	Hsd17b7	0.752557	0.00105684	0.00721915	Up
274	3.9904	Ak1	0.960379	0.00127904	0.00829615	Up
275	3.97322	Selenbp1-1	0.752941	0.00198279	0.0110598	Up
276	3.97035	Hk1	0.576673	0.00130206	0.00840692	Up
277	3.96607	Atp1a2	1.06253	0.00126751	0.00827831	Up
278	3.96481	Efl1	0.50034	0.00122933	0.00815933	Up
279	3.95248	Guf1	1.72506	0.00185493	0.0106352	Up
280	3.94548	Rpsa	1.5709	0.0013339	0.0085929	Up
281	3.9452	Cbr1	0.773272	0.0016353	0.00979791	Up
282	3.94156	Acot1	0.693651	0.00117897	0.00791957	Up
283	3.9408	Pdlim1	0.746421	0.00156134	0.00949561	Up
284	3.91568	Mccc2	0.542042	0.00147501	0.00916775	Up
285	3.90447	Rps5	1.01792	0.0014923	0.0092346	Up
286	3.90258	Adprhl1	0.750676	0.00347622	0.0161956	Up
287	3.87943	Naca	0.899071	0.00194971	0.0109836	Up
288	3.87809	Ganab	0.568681	0.00133821	0.00860103	Up
289	3.8709	Fyco1	0.588081	0.0014495	0.00908909	Up
290	3.86551	Ndufb7	1.0116	0.00170903	0.0101112	Up
291	3.85856	Speg	0.656095	0.00139022	0.00885375	Up
292	3.83561	Farsb	0.723082	0.00178864	0.0104726	Up
293	3.83368	Elob	0.676365	0.00176472	0.0103755	Up
294	3.83317	Ephx2	0.657582	0.00273875	0.0138061	Up
295	3.83293	Pitrm1	0.834352	0.00146776	0.00916775	Up
296	3.83151	Rrad	0.946336	0.00147251	0.00916775	Up
297	3.82922	Hnrnpm	1.60827	0.00153809	0.00939464	Up
298	3.82817	Acads	0.927819	0.00270407	0.0137045	Up
299	3.82674	Lmod2	0.908175	0.00377135	0.0173139	Up
300	3.82554	Anp32b	0.699309	0.00224661	0.0121248	Up
301	3.82534	Gpt	0.925335	0.00155993	0.00949561	Up
302	3.82418	Nqo1	0.880284	0.00170243	0.0101089	Up
303	3.81177	C1qbp	1.33451	0.00158899	0.00959662	Up
304	3.80145	Slc20a2	0.928708	0.00223376	0.0121017	Up
305	3.79882	Ociad1	1.12652	0.00254499	0.0130621	Up
306	3.79761	Plin4	1.10141	0.0016684	0.00995408	Up
307	3.797	Nln	0.703443	0.00197759	0.0110526	Up
308	3.79423	Abhd10	0.980641	0.00164317	0.00982429	Up
309	3.79132	Cops5	0.677198	0.0019772	0.0110526	Up
310	3.78968	Septin2	0.824159	0.00175693	0.0103513	Up
311	3.77935	Rps19	1.39532	0.00170446	0.0101089	Up
312	3.77643	Nt5c3b	0.827261	0.00193501	0.0109444	Up
314	3.77213	Atp5pd	1.11511	0.00448865	0.01965	Up
315	3.7644	Srl	0.682818	0.00172109	0.0101613	Up
316	3.76407	Iars1	0.898749	0.00273181	0.0137957	Up
317	3.75598	Fdx1	0.865814	0.00210916	0.0116045	Up
318	3.75426	Iba57	0.760192	0.00212464	0.011667	Up
319	3.75015	Gstz1	0.552622	0.0026654	0.0135623	Up
320	3.74785	Arpc1b	0.940861	0.00206546	0.0114532	Up
321	3.73932	Serbp1	1.28556	0.0031694	0.0152953	Up
322	3.73911	Hba	1.6256	0.00205074	0.0113939	Up
323	3.73462	Rps10	1.53035	0.00187509	0.0107127	Up
324	3.73187	Armc1	0.690639	0.00243275	0.0126675	Up
325	3.73115	Pbxip1	1.23721	0.00490257	0.0210387	Up
326	3.73108	Slc2a4	1.52229	0.00299209	0.0147415	Up
327	3.7276	Rps2	0.805737	0.0018533	0.0106352	Up
328	3.72531	Ndufs1	0.997772	0.00185777	0.0106352	Up
329	3.71935	Farsa	0.930021	0.00188747	0.0107399	Up
330	3.71885	Comt	0.991402	0.00226164	0.0121781	Up
331	3.71805	Pdia6	0.51293	0.00266744	0.0135623	Up
332	3.70241	Cmpk2	0.6304	0.00214933	0.0117797	Up
333	3.70053	Capzb	0.693616	0.0019645	0.0110449	Up
334	3.68731	Qrsl1	0.8183	0.00381103	0.0174113	Up
335	3.6798	Rpl24	0.706312	0.00241436	0.0126441	Up
337	3.64196	Npepl1	0.691867	0.0022651	0.0121781	Up
338	3.64082	Bckdha	1.04419	0.00257986	0.0132171	Up
339	3.6397	Pmpca	0.786834	0.00318731	0.0153555	Up
340	3.63784	Dctn5	0.793017	0.00236312	0.0124449	Up
341	3.6346	Sh3glb1	0.600295	0.00417654	0.0186203	Up
343	3.60549	Dpysl2	0.837947	0.00321004	0.0153864	Up
344	3.59242	Pam16	0.722066	0.00283851	0.0142328	Up
345	3.58505	Apoa1	0.848121	0.00250248	0.0129379	Up
347	3.56729	Dpysl3	1.09266	0.00258599	0.0132246	Up
348	3.56592	Usp28	0.629944	0.00394898	0.0178516	Up
349	3.5572	Mrpl23	0.85647	0.00285549	0.0142674	Up
350	3.55086	Atp5pf	2.1833	0.00289937	0.0144356	Up
351	3.55013	Ppp1r7	0.541955	0.0041565	0.018599	Up
352	3.54704	Hbb-b1	1.05137	0.00319387	0.015361	Up
353	3.54487	Nudt8	0.868333	0.00437954	0.0193219	Up
354	3.54135	Lrpap1	0.932939	0.00509332	0.0216926	Up
355	3.534	Glod4	0.789428	0.00349647	0.0162632	Up
357	3.52232	St13	0.55601	0.00298973	0.0147415	Up
359	3.49779	Ppp1r12a	0.830811	0.00527021	0.0221794	Up
360	3.49632	Mrpl53	1.24427	0.00307506	0.0149677	Up
361	3.48401	Glrx3	0.766486	0.00673606	0.0263116	Up
363	3.46959	Nsfl1c	0.694949	0.00323435	0.0154506	Up
364	3.46939	Aars2	1.10426	0.00558534	0.0230589	Up
365	3.4646	Sdha	0.842153	0.00404344	0.0181506	Up
366	3.46131	Kpnb1	0.909744	0.0033314	0.0156758	Up
368	3.45994	Spr	0.850444	0.00445114	0.0195404	Up
369	3.45873	Tollip	0.975044	0.00324103	0.0154564	Up
370	3.45036	Septin10	1.40761	0.00819543	0.0304956	Up
371	3.44732	Krt222	0.688674	0.00338058	0.0158113	Up
372	3.4432	Echs1	0.732307	0.00359775	0.0166794	Up
373	3.44295	Lars1	0.635798	0.00473492	0.0205059	Up
374	3.44282	Sorbs1	0.619635	0.00334861	0.0157307	Up
375	3.4409	Hccs	0.508542	0.0059015	0.0239447	Up
376	3.43852	Ppp2ca	1.43517	0.00427042	0.0188995	Up
377	3.43255	Macrod1	0.73963	0.0044567	0.0195404	Up
378	3.42797	Ech1	0.710347	0.00586303	0.023857	Up
379	3.4269	Ndufs3	0.867269	0.00539621	0.0225081	Up
380	3.4207	Cfl1-1	0.835269	0.0036813	0.017011	Up
381	3.41663	Mrps23	0.901102	0.00485119	0.0208815	Up
382	3.39393	Snx27	0.681302	0.00384514	0.0175388	Up
383	3.39006	Snrnp70	1.10392	0.00395158	0.0178516	Up
384	3.38752	Ppa1	0.829146	0.00389007	0.0176867	Up
385	3.38513	Sun2	0.811957	0.00655169	0.0259198	Up
386	3.37392	Mypn	1.18446	0.00921465	0.0332386	Up
387	3.37286	Itga5	0.627968	0.00584354	0.0238354	Up
388	3.3657	Psmc2	0.691069	0.00439059	0.0193405	Up
389	3.36271	Acadvl	0.783845	0.004181	0.0186203	Up
390	3.36216	Mtfp1	0.741162	0.00502345	0.0214597	Up
391	3.35506	Lnpep	0.731878	0.00402753	0.0181367	Up
392	3.35472	Pccb	0.779326	0.00793631	0.029727	Up
393	3.35251	Eci2	0.766016	0.00645845	0.0256885	Up
394	3.34815	Hspb3	0.567124	0.00417493	0.0186203	Up
395	3.34693	Eno1	0.76268	0.00564918	0.0232777	Up
396	3.34383	Slc8a1	0.971787	0.00536638	0.0224167	Up
397	3.34244	Myg1	0.896099	0.0050649	0.0216041	Up
398	3.3417	Ndufv2	2.00257	0.00492174	0.021057	Up
399	3.33229	Acadl	0.635481	0.00737869	0.028311	Up
400	3.33175	Gpd1l	0.528757	0.00453771	0.0198035	Up
401	3.31712	Cox5a	1.66205	0.00458397	0.0199132	Up
402	3.31253	Prorsd1	0.816583	0.00528604	0.0221794	Up
403	3.31231	Ndufb10	1.23916	0.00649478	0.0257967	Up
404	3.30727	Oxct1	1.38161	0.00621439	0.0249635	Up
406	3.29834	Mrps30	0.658307	0.00667059	0.0261643	Up
407	3.29604	Qars1	0.50608	0.00659241	0.0259565	Up
409	3.29302	Atpaf2	0.568217	0.00510607	0.0217143	Up
410	3.26674	Pgm2	0.602401	0.00558437	0.0230589	Up
411	3.25718	Hspa9	0.748116	0.00531832	0.0222488	Up
413	3.25218	Atp5f1c	0.727187	0.00966185	0.0344129	Up
414	3.2503	Sccpdh	0.89809	0.00567832	0.0233405	Up
415	3.24851	Pcyt1a	0.719594	0.00513224	0.0217928	Up
416	3.24808	Pcmt1	0.817697	0.00855562	0.0314633	Up
417	3.23288	Atp6v0d1	0.651421	0.00582924	0.0238224	Up
418	3.22464	Osbpl9	0.826914	0.0058092	0.0237749	Up
419	3.22159	Hsd17b8	1.07887	0.00644232	0.0256604	Up
420	3.21478	Mrpl47	0.732778	0.00718114	0.0277815	Up
421	3.21371	Eno2	1.02397	0.00587296	0.0238631	Up
422	3.20859	Sirt5	0.84528	0.0101564	0.0356798	Up
423	3.19489	Rab5b	1.04704	0.00749525	0.0285629	Up
424	3.19477	Setd3	0.606176	0.00753569	0.0286053	Up
425	3.19232	Mrpl4	0.718845	0.00572481	0.0234975	Up
426	3.17509	Rbfox1	0.768529	0.00654476	0.0259198	Up
428	3.17239	Inpp1	0.750808	0.00659927	0.0259565	Up
430	3.1664	Rab1A	0.876196	0.00724603	0.027956	Up
431	3.16226	Rpl18	0.767078	0.00805045	0.0299956	Up
432	3.14891	Tpi1	0.773208	0.00624986	0.0250441	Up
433	3.14671	Nomo1	0.603688	0.00934437	0.0336193	Up
434	3.14602	Mtif2	0.593509	0.00739635	0.028311	Up
435	3.14351	Mylk3	0.757011	0.00852716	0.0314404	Up
436	3.12834	Psap	0.736127	0.00730203	0.0280573	Up
438	3.11733	Itih2	1.1865	0.00993949	0.0353127	Up
439	3.11222	Crat	0.749997	0.00885274	0.0323416	Up
440	3.11088	Gars1	1.11029	0.010719	0.0370578	Up
441	3.10471	Rps3a	0.679874	0.00792752	0.029727	Up
442	3.10297	Dut	0.571297	0.00726433	0.0279885	Up
444	3.10183	Mtpap	0.50077	0.00742851	0.028389	Up
445	3.09475	Nolc1	0.829226	0.00775365	0.0291975	Up
446	3.09288	Chchd4	1.16221	0.00739811	0.028311	Up
447	3.09119	Sorbs2	0.617571	0.00894089	0.0324998	Up
450	3.06763	Dhx30	0.60877	0.010229	0.0358014	Up
451	3.05934	Atox1	0.553314	0.00750432	0.0285629	Up
452	3.05831	Snrpa1	0.605828	0.00770694	0.029138	Up
453	3.05059	Cd36	1.12345	0.00800575	0.0299079	Up
455	3.04675	Mrpl14	1.41353	0.00843498	0.0311411	Up
456	3.04326	Rnf114	0.714333	0.0111055	0.0382071	Up
457	3.03798	Pmpcb	0.571284	0.0107573	0.0371448	Up
458	3.02242	Ethe1	0.568633	0.0130905	0.0428966	Up
459	3.01643	Septin11	1.6279	0.0126072	0.041651	Up
460	3.01204	Cpne1	0.702596	0.00865534	0.0317887	Up
461	3.01168	Kif1b	0.522672	0.00829054	0.030803	Up
462	3.00695	Gfm2	0.548483	0.013208	0.0430823	Up
463	3.0057	Tcap	0.744973	0.0148771	0.0469559	Up
464	2.99814	Atp5pb	1.17284	0.0126228	0.0416539	Up
465	2.99582	Rps21	1.40045	0.00891246	0.0324381	Up
467	2.98991	Aldh2	0.761777	0.0101981	0.0357374	Up
468	2.98279	Psma4	1.02564	0.00909385	0.0329288	Up
469	2.9825	Rbm24	0.568762	0.0126388	0.041658	Up
472	2.96782	Hibch	0.864363	0.0164878	0.0509035	Up
473	2.96667	Oxsr1	0.629864	0.00928633	0.0334545	Up
474	2.95519	Tmem65	0.558431	0.0121864	0.0407847	Up
475	2.94805	Ptbp1	0.931364	0.0100351	0.0355631	Up
477	2.92902	Rpl28	0.751581	0.0104836	0.0364199	Up
478	2.92104	Rbmx	0.835123	0.0100688	0.0355932	Up
479	2.91969	Uqcrq	1.48832	0.0101486	0.0356798	Up
480	2.90902	Fahd1	0.719802	0.0150904	0.0473917	Up
481	2.90599	Hspa4l	0.560002	0.0130657	0.0428966	Up
484	2.89414	Rpl13a	1.14663	0.0140202	0.0448013	Up
485	2.89301	Ndufa12	1.27759	0.0150678	0.0473917	Up
486	2.88847	Acot7	0.623319	0.0112791	0.0386635	Up
487	2.88586	Timm10b	0.568252	0.0133795	0.0434412	Up
488	2.88507	Nfs1	0.665907	0.0173726	0.0529416	Up
489	2.88458	Dpy30	0.587668	0.0125744	0.0415911	Up
491	2.8802	Tmpo	0.886685	0.0109021	0.0375533	Up
492	2.87828	Dhx9	0.587169	0.0131859	0.0430597	Up
493	2.87419	Tsfm	0.669592	0.0138173	0.0444542	Up
494	2.86789	Rnf123	0.611592	0.0121525	0.0407195	Up
495	2.86441	Timm44	0.506105	0.0112784	0.0386635	Up
496	2.86155	Mvp	0.747781	0.0122359	0.0408155	Up
498	2.8565	Aifm1	0.593775	0.0116863	0.0395583	Up
500	2.84875	Prdx2	0.599646	0.011616	0.0393884	Up
501	2.84789	Ppp2r1a	0.662007	0.0116941	0.0395583	Up
502	2.84516	Plxna2	0.546901	0.0138067	0.0444542	Up
503	2.8428	Aldh4a1	0.91987	0.0120122	0.040441	Up
504	2.84234	Sntb1	0.693124	0.0117667	0.0397566	Up
505	2.8392	Rbbp9	0.535429	0.0183786	0.0552921	Up
506	2.83825	Cndp2	0.641093	0.0118662	0.0400449	Up
507	2.8155	Jak1	0.890414	0.0172157	0.0526577	Up
508	2.81136	Acadsb	0.642376	0.0170778	0.052325	Up
512	2.80834	Rbbp7	0.513074	0.0131708	0.0430597	Up
514	2.80308	Prdx3	0.647759	0.0137547	0.0444043	Up
515	2.7898	Tm9sf2	0.848816	0.0174072	0.05299	Up
517	2.7842	Tgm2	0.513714	0.0143524	0.045605	Up
518	2.77952	Clic4	0.51148	0.0185303	0.0555714	Up
519	2.77942	Rpl4	0.725972	0.0143106	0.0455341	Up
521	2.7739	Coa3	0.858045	0.0158777	0.0493974	Up
522	2.77202	Tha1	0.517054	0.0151182	0.0473995	Up
523	2.76878	Pdk2	0.821842	0.0145154	0.0459167	Up
524	2.76238	Dcps	0.714607	0.0140604	0.0448789	Up
525	2.76183	Ehd1	0.697402	0.0155656	0.0485331	Up
526	2.76022	Ndufb4	0.830901	0.0202222	0.0592625	Up
527	2.75511	Suclg1	0.819788	0.0205466	0.0599029	Up
530	2.73582	Atp5me	0.857267	0.0161726	0.0500396	Up
531	2.73435	Serpinc1	1.22334	0.0198957	0.0586094	Up
532	2.72821	Prpf19	1.49863	0.0226216	0.0641662	Up
533	2.7169	Adprh	0.717728	0.018178	0.0548053	Up
534	2.7135	Ivd	0.711808	0.0154613	0.048261	Up
536	2.70733	Serac1	0.633891	0.0185819	0.0556671	Up
537	2.70708	Gnai2	0.872411	0.0187596	0.0559034	Up
538	2.69857	Tmlhe	0.608166	0.0217499	0.0623188	Up
541	2.66824	Ccar1	0.723523	0.0209019	0.0605621	Up
542	2.6604	Mrpl19	0.833282	0.0217309	0.0623188	Up
543	2.65734	Icam2	0.637838	0.0201253	0.0591625	Up
544	2.64901	Hint2	0.939717	0.0204212	0.0595988	Up
545	2.64794	Ndrg2	0.677107	0.0186385	0.0557186	Up
546	2.6477	Mcat	0.744441	0.026781	0.072964	Up
547	2.64654	Timm10	0.9513	0.0252504	0.0700767	Up
548	2.64065	Acad10	0.587733	0.0226209	0.0641662	Up
549	2.63304	Mrps33	0.813585	0.0285709	0.0766589	Up
550	2.62932	Ndufa7	1.1303	0.0187044	0.0558565	Up
551	2.6254	0610012G03Rik	0.507397	0.024376	0.0680584	Up
552	2.62518	Grhpr	0.655134	0.0224626	0.0638435	Up
554	2.62194	Lrrc47	0.538769	0.0263436	0.0721199	Up
555	2.62052	Hmgb3	0.594359	0.0201711	0.0591742	Up
556	2.61933	Plp2	0.83255	0.0216152	0.0621129	Up
557	2.61668	Cox20	1.65594	0.0211479	0.0611515	Up
558	2.61606	Ppia	0.7639	0.0234252	0.0660772	Up
559	2.60757	Uqcr11	1.17784	0.019081	0.0567415	Up
560	2.60729	Mpi	0.614013	0.0192015	0.0570398	Up
562	2.59428	Pet117	0.738783	0.0200254	0.0589301	Up
563	2.59311	Oat	0.500696	0.0212626	0.0614205	Up
567	2.5672	Hadh	0.654999	0.0206734	0.060116	Up
568	2.56596	Fkbp1a	0.714353	0.022115	0.06315	Up
569	2.56308	Memo1	0.541573	0.0286842	0.0768901	Up
573	2.55295	Uqcrb	0.522467	0.0265401	0.0724472	Up
574	2.54841	Apoa2	0.696688	0.0243131	0.0680093	Up
575	2.54685	Hars1	0.80703	0.0223561	0.0636046	Up
576	2.53819	Jph2	0.68812	0.0275064	0.0742962	Up
577	2.5356	Palld	0.533371	0.0285083	0.0765636	Up
578	2.5339	Tardbp	1.00755	0.0221719	0.0631771	Up
580	2.52818	Mtdh	0.776176	0.0315859	0.0817994	Up
581	2.52677	Mapkapk2	0.507664	0.0281978	0.0758018	Up
584	2.50482	Dlat	0.688833	0.0263142	0.072109	Up
585	2.50148	Rab7a	0.843961	0.0273928	0.0742021	Up
586	2.49608	Sod1	0.908482	0.0240959	0.0675353	Up
587	2.49071	Tmem177	0.749659	0.0251978	0.0699994	Up
590	2.4779	Gsn	0.588934	0.0297593	0.0791757	Up
591	2.47198	Ndufa2	0.95588	0.0251217	0.0698903	Up
592	2.46438	Gna11	0.711394	0.0347259	0.0883804	Up
594	2.46388	Luc7l	0.549214	0.0255703	0.0706871	Up
596	2.4504	Dync1i2	0.602236	0.0302129	0.0796599	Up
598	2.4429	Atp1b3	0.676814	0.0306662	0.0801515	Up
599	2.43711	Nqo2	0.984768	0.0297292	0.0791757	Up
601	2.42727	Rpl35	1.20718	0.0273898	0.0742021	Up
602	2.4179	Epb41	0.747736	0.0334207	0.0856103	Up
605	2.40689	Rhot1	0.746086	0.0386536	0.0953859	Up
606	2.39774	Ndufa8	0.509807	0.029856	0.0792792	Up
607	2.39757	Gpc1	0.552497	0.0293617	0.0783347	Up
608	2.39684	Ndufb6	0.928426	0.0346824	0.088362	Up
613	2.37632	Plcb4	0.53667	0.0351783	0.0891432	Up
615	2.3719	Tars3	0.521405	0.034427	0.0878696	Up
616	2.36748	Echdc2	1.02894	0.0308619	0.0805742	Up
622	2.33966	Rps8	0.65732	0.0326507	0.0841715	Up
623	2.33852	Rpl7	0.808074	0.0330285	0.0849905	Up
625	2.33155	Idh3g	0.900468	0.0408639	0.0997955	Up
627	2.3171	Rdx	0.736693	0.0364367	0.0915938	Up
628	2.3123	Champ1	0.541914	0.037784	0.0941437	Up
630	2.30145	Psmc6	0.561876	0.041532	0.100991	Up
631	2.29805	Ppif	0.827752	0.0368176	0.0923052	Up
632	2.29034	Sh3glb2	0.716762	0.0458995	0.109171	Up
633	2.28951	Rack1	0.798049	0.0368132	0.0923052	Up
635	2.28643	Rpl22	0.772651	0.0380639	0.094508	Up
636	2.28391	Fam114a2	0.573883	0.0419137	0.101697	Up
637	2.28181	Prmt5	0.812314	0.0489325	0.114459	Up
639	2.27682	Srsf3	1.39702	0.0402709	0.0987737	Up
640	2.2746	Spryd4	0.503404	0.0436317	0.104982	Up
643	2.24952	Rps7	0.637352	0.0441944	0.105738	Up
644	2.2448	Sirt3	0.680317	0.0433473	0.104418	Up
645	2.24155	Septin4	0.857067	0.0464588	0.110171	Up
646	2.22996	Gar1	0.642958	0.0405172	0.0991264	Up
651	2.21343	Rpl13	0.665575	0.0440516	0.105575	Up
652	2.21207	Oxa1l	0.744165	0.0419303	0.101697	Up
653	2.21026	Me3	0.616597	0.0464868	0.110171	Up
654	2.21019	Mrps5	0.514994	0.0424337	0.102429	Up
655	2.20577	Grpel1	0.666864	0.0456344	0.108723	Up
661	2.17734	Mdh1	0.571968	0.0488431	0.114402	Up
663	2.17033	Bcat2	0.688645	0.0463861	0.110143	Up
667	2.15322	Cbx1	0.513242	0.0469017	0.110724	Up
668	2.15261	Nae1	0.621609	0.0476766	0.112171	Up
669	2.15052	Ppm1a	0.938341	0.047185	0.111199	Up
670	2.15005	Rpl10a	0.640951	0.0478184	0.112411	Up
2274	-2.12127	Psmg1	-0.564068	0.0499966	0.116531	Down
2284	-2.18073	Cab39l	-0.679788	0.046597	0.110273	Down
2286	-2.18141	Dsp	-0.880826	0.0468633	0.110724	Down
2288	-2.18994	Gdi1	-0.730067	0.0438716	0.105322	Down
2289	-2.19987	Drap1	-0.670296	0.0444157	0.106177	Down
2290	-2.19991	Lrrc14	-0.673248	0.043656	0.104982	Down
2291	-2.20741	Fga	-0.827975	0.0478773	0.112456	Down
2292	-2.20998	Asb2	-0.677221	0.046905	0.110724	Down
2296	-2.21987	Epn2	-0.509575	0.0462357	0.109878	Down
2300	-2.23583	Pfdn5	-0.526717	0.0441028	0.105608	Down
2301	-2.23654	Fnta	-0.661519	0.0399243	0.0980939	Down
2303	-2.23978	Sec61b	-0.772479	0.0453299	0.108089	Down
2304	-2.24502	Chordc1	-0.588878	0.0400775	0.0983847	Down
2308	-2.26184	Abhd14b	-0.754412	0.0424262	0.102429	Down
2310	-2.26642	Efemp1	-0.551939	0.0392776	0.0965888	Down
2312	-2.2768	Rasal2	-0.616505	0.0369155	0.0923868	Down
2315	-2.2833	Prkca	-1.02731	0.0405199	0.0991264	Down
2322	-2.32034	Dcaf7	-0.631585	0.0354748	0.0894143	Down
2323	-2.32035	Cpb1	-0.756992	0.0345573	0.0881227	Down
2324	-2.32196	Alg10b	-0.562824	0.0376935	0.094001	Down
2325	-2.32822	Rbx1	-0.693835	0.0370338	0.092522	Down
2326	-2.32928	Wdr26	-0.567492	0.0333702	0.0855782	Down
2329	-2.3353	Dym	-0.723842	0.0340312	0.0870166	Down
2330	-2.33664	Cbr2	-1.24067	0.0379278	0.0942568	Down
2331	-2.34158	Nup214	-0.642522	0.041343	0.100704	Down
2332	-2.34766	Commd7	-0.571534	0.0335764	0.0859312	Down
2334	-2.35477	Myh13	-1.76467	0.0404996	0.0991264	Down
2337	-2.36291	Mybpc3	-0.530289	0.0349804	0.0887217	Down
2338	-2.36565	Iqgap2	-0.894517	0.0312934	0.0812651	Down
2340	-2.37442	Aldh16a1	-0.658637	0.0304286	0.0799349	Down
2342	-2.378	Itm2b	-0.53192	0.0302905	0.0796851	Down
2344	-2.38115	Dynll1	-1.15405	0.030061	0.0794511	Down
2345	-2.38381	Sft2d2	-0.564166	0.0299221	0.0793062	Down
2347	-2.38429	Eif3m	-0.573581	0.0298811	0.0792792	Down
2349	-2.38639	Dad1	-0.625128	0.0368534	0.0923131	Down
2350	-2.38935	Nipsnap3b	-0.693582	0.0302246	0.0796599	Down
2351	-2.39088	Purb	-0.731864	0.0297609	0.0791757	Down
2352	-2.39252	Gclc	-0.694311	0.0311971	0.0812425	Down
2355	-2.39821	Scgb1a1	-1.47801	0.0352727	0.0891432	Down
2356	-2.39875	Pik3r1	-0.500446	0.0349177	0.088642	Down
2358	-2.40356	Sec62	-0.674122	0.0288417	0.0772391	Down
2359	-2.41559	Chchd6	-0.773158	0.0302618	0.0796838	Down
2362	-2.42968	Abcd1	-0.613992	0.0274684	0.0742962	Down
2366	-2.44053	Pecr	-0.868544	0.0352434	0.0891432	Down
2367	-2.44368	Camk2a	-0.545075	0.0269907	0.073394	Down
2368	-2.45214	Aldh7a1	-0.685662	0.0264946	0.072393	Down
2369	-2.45552	Fmo1	-0.584387	0.0316653	0.0819301	Down
2370	-2.46034	Sephs2	-0.613748	0.0263029	0.072109	Down
2372	-2.46595	Apeh	-0.657351	0.0254668	0.0706079	Down
2376	-2.49273	Tefm	-0.556488	0.0250235	0.0697893	Down
2380	-2.50728	Exoc6	-0.505991	0.023436	0.0660772	Down
2382	-2.50802	Cnn1	-0.926079	0.02555	0.0706871	Down
2384	-2.51437	Dhrs7b	-0.602783	0.0266658	0.0727203	Down
2387	-2.518	Clasp2	-0.626596	0.0257152	0.0708798	Down
2388	-2.5214	Col14a1	-0.798682	0.0259278	0.0713961	Down
2390	-2.53658	Pigs	-0.580347	0.0221293	0.06315	Down
2392	-2.53875	Dhx36	-0.859478	0.0261616	0.0719553	Down
2393	-2.54173	U2surp	-0.547385	0.0251338	0.0698903	Down
2394	-2.54616	Ccdc141	-0.605957	0.0219956	0.0628954	Down
2396	-2.55074	Dnajb2-1	-1.20693	0.028009	0.0753659	Down
2402	-2.58408	Pdia5	-0.677674	0.0221835	0.0631771	Down
2404	-2.58942	Tnnc2	-0.818527	0.0198271	0.0584681	Down
2406	-2.59497	Krt7	-1.64011	0.0202894	0.0593364	Down
2410	-2.62273	Cmas	-0.652348	0.019407	0.0575295	Down
2412	-2.63478	Tmem214	-0.684908	0.0187271	0.0558653	Down
2413	-2.63951	Srp9	-0.726649	0.0181062	0.0546471	Down
2414	-2.64139	Ccdc90b	-0.855985	0.0214703	0.061831	Down
2415	-2.64311	Rad50	-0.690348	0.0219445	0.0628129	Down
2416	-2.64767	Phgdh	-1.03207	0.0175581	0.0533343	Down
2418	-2.65376	Mcam	-0.65861	0.0178019	0.0539592	Down
2421	-2.66392	Ints4	-0.565316	0.0169837	0.0520931	Down
2424	-2.67788	Vps36	-0.587989	0.0166058	0.0511559	Down
2425	-2.68354	Col18a1	-0.530378	0.0169751	0.0520931	Down
2426	-2.68771	Commd5	-0.664373	0.0190686	0.0567415	Down
2430	-2.7171	Ap2s1	-0.826503	0.016038	0.049732	Down
2431	-2.72004	Mcu	-0.942375	0.0179643	0.0543347	Down
2432	-2.72966	Col4a2	-0.901436	0.0164076	0.0507111	Down
2433	-2.73407	Myo1g	-0.735833	0.0172646	0.0527261	Down
2434	-2.73522	Fblim1	-0.748512	0.0180813	0.0546302	Down
2435	-2.73544	Sec63	-0.624355	0.0154392	0.0482453	Down
2436	-2.74734	Rhoa	-0.65836	0.0143139	0.0455341	Down
2437	-2.75505	Myzap	-0.585275	0.015099	0.0473917	Down
2438	-2.75847	Map2k3	-1.17234	0.0177211	0.0537718	Down
2439	-2.7587	Vwf	-0.651435	0.0154318	0.0482453	Down
2440	-2.75995	Ptpn6	-0.702862	0.0216341	0.0621129	Down
2442	-2.76186	Tpmt	-0.707395	0.0149733	0.0471971	Down
2443	-2.76828	Dkc1	-0.663217	0.013718	0.0443366	Down
2444	-2.7821	Ist1	-0.504937	0.0149869	0.0471971	Down
2445	-2.78363	Cyp4b1	-0.678504	0.0139975	0.0447839	Down
2446	-2.78913	Stoml2	-0.613473	0.018283	0.0550632	Down
2447	-2.80135	Rgn	-1.05603	0.0145642	0.0460195	Down
2449	-2.80603	Odr4	-0.573329	0.016535	0.0509933	Down
2450	-2.80807	Cul7	-0.539253	0.0131692	0.0430597	Down
2451	-2.81678	Tinagl1	-0.855062	0.0137931	0.0444542	Down
2452	-2.8175	Erlin2	-0.553751	0.0197394	0.0582705	Down
2453	-2.81821	Pcnt	-0.536481	0.0123775	0.041084	Down
2454	-2.82206	Optn	-0.763678	0.0139989	0.0447839	Down
2455	-2.82486	Krt2	-1.90354	0.0122219	0.0408155	Down
2457	-2.82965	Myh7	-1.38156	0.0130811	0.0428966	Down
2459	-2.84245	Col4a1	-1.20926	0.0186115	0.0556968	Down
2460	-2.84328	Fah	-1.2078	0.0120859	0.0405536	Down
2461	-2.84666	Mogs	-0.793499	0.0144326	0.0458084	Down
2462	-2.85266	Cpox	-0.603102	0.0115957	0.0393685	Down
2463	-2.86562	Pdcl3	-0.602748	0.0120886	0.0405536	Down
2464	-2.86712	Fkbp8	-0.799875	0.0115582	0.0393486	Down
2465	-2.86744	Slc12a2	-0.803342	0.0132812	0.0432213	Down
2469	-2.90308	Thnsl2	-0.534557	0.0105571	0.0365875	Down
2471	-2.9192	H3c11	-1.10431	0.0100597	0.0355932	Down
2472	-2.92682	Atp6v1c1	-0.624949	0.00995417	0.0353204	Down
2474	-2.93829	Ubr3	-0.598939	0.0132727	0.0432213	Down
2475	-2.9445	Vac14	-0.789119	0.00953795	0.0341435	Down
2477	-2.94475	Txlnb	-0.819594	0.0118806	0.0400458	Down
2478	-2.95316	Tnpo2	-0.923575	0.0103238	0.0360887	Down
2480	-2.95681	Psma3	-0.782252	0.0093898	0.0336984	Down
2482	-2.96131	Vim	-0.943776	0.0113179	0.0387026	Down
2483	-2.96231	Lmf2	-0.922253	0.0124233	0.0411875	Down
2484	-2.96542	Slc27a4	-0.5838	0.0101536	0.0356798	Down
2485	-2.96583	Krt15	-0.934555	0.0128796	0.0423528	Down
2486	-2.96707	Pygb-1	-1.40416	0.00958683	0.0342317	Down
2487	-2.97115	Col3a1	-1.17866	0.0103874	0.0362323	Down
2488	-2.97182	Ca2	-0.797952	0.0113325	0.0387057	Down
2489	-2.98213	Atl3	-0.804911	0.00880165	0.0322841	Down
2490	-2.98307	2210010C04Rik	-1.3476	0.0115625	0.0393486	Down
2491	-2.99019	Parp9	-0.516457	0.0104958	0.0364199	Down
2492	-2.99224	Farp1	-0.934385	0.0101106	0.035652	Down
2493	-2.99534	Lims1	-0.738469	0.0113097	0.0387026	Down
2494	-3.00152	Des	-0.802469	0.0091527	0.0330995	Down
2495	-3.01706	Tlcd1	-0.790719	0.00839354	0.0310287	Down
2497	-3.04718	Swap70	-0.529344	0.00769247	0.0291222	Down
2498	-3.05295	Carnmt1	-0.61588	0.00778552	0.0292785	Down
2499	-3.05387	Ap2m1	-0.871469	0.00853963	0.0314454	Down
2500	-3.07296	Clpx	-0.556328	0.00897982	0.0325994	Down
2501	-3.08043	Lgals9	-0.692498	0.00758101	0.0287388	Down
2502	-3.09883	Ampd3	-0.597173	0.00696252	0.0269726	Down
2504	-3.10103	Stt3a	-0.742629	0.0120409	0.0404893	Down
2505	-3.10556	Krt5	-1.74144	0.00886306	0.0323416	Down
2506	-3.10605	Spta1	-0.648879	0.00881956	0.0323079	Down
2508	-3.11067	Aldh1l1	-1.19586	0.00834371	0.0309253	Down
2510	-3.11955	Gpam	-0.868899	0.00890128	0.0324381	Down
2514	-3.14076	Pfdn2	-0.645653	0.00671991	0.0262848	Down
2515	-3.14908	Lamb1	-0.748163	0.0104425	0.0363238	Down
2516	-3.16025	Tmem38a	-0.589117	0.00655328	0.0259198	Down
2517	-3.16418	Sord	-0.923149	0.00684428	0.0266338	Down
2518	-3.16599	Vtn	-0.842144	0.0100871	0.0356135	Down
2519	-3.16977	Col1a1	-1.64716	0.00595829	0.024132	Down
2520	-3.17071	Pik3c2a	-1.05627	0.0060008	0.0242086	Down
2521	-3.17386	Prpsap1	-0.505984	0.00658394	0.0259565	Down
2522	-3.17568	Gnpat	-0.919399	0.0060322	0.0242758	Down
2523	-3.1804	Ttn	-1.12085	0.00694786	0.0269528	Down
2524	-3.19603	Nudt12	-1.05661	0.00597326	0.024132	Down
2526	-3.21839	Atad3	-1.00268	0.00804632	0.0299956	Down
2528	-3.23474	Fam3c	-0.911902	0.00558535	0.0230589	Down
2529	-3.23788	Fmnl2	-0.812381	0.00517801	0.0219541	Down
2530	-3.23843	Washc4	-0.817166	0.0055613	0.0230589	Down
2531	-3.23916	Ergic1	-0.804724	0.00670669	0.0262694	Down
2533	-3.24784	Akr1e2	-0.860445	0.00640722	0.0255566	Down
2535	-3.26002	Myl2	-0.994777	0.00899725	0.0326208	Down
2537	-3.26381	Fcho2	-0.926872	0.00491339	0.0210532	Down
2538	-3.26604	Rps6ka1	-0.985811	0.00523328	0.0221222	Down
2539	-3.27194	Ehhadh	-0.910194	0.0048008	0.0206961	Down
2540	-3.27472	Dcun1d2	-0.737654	0.00528455	0.0221794	Down
2542	-3.2816	Txlna	-0.614237	0.00479038	0.0206827	Down
2543	-3.28426	Polr2c	-0.931484	0.00470634	0.0204134	Down
2544	-3.29211	Gpx3	-0.958579	0.00774256	0.0291946	Down
2545	-3.29386	Stab1	-0.584789	0.00625216	0.0250441	Down
2546	-3.29796	Gatm	-1.67685	0.00744363	0.0284083	Down
2547	-3.30651	Pik3ca	-0.516978	0.00555589	0.0230589	Down
2548	-3.3129	Ppp1r12c	-0.750801	0.00631339	0.0252536	Down
2549	-3.31719	Cgnl1	-0.607889	0.00943693	0.0338246	Down
2550	-3.32485	Acaa1a	-0.771934	0.00455183	0.0198345	Down
2553	-3.35328	Vps39	-0.642371	0.00403932	0.0181506	Down
2554	-3.35637	Nup160	-0.856119	0.00419302	0.0186444	Down
2556	-3.36564	S100a9	-1.09534	0.00550552	0.0228965	Down
2557	-3.37004	Tjp1	-0.611632	0.00488384	0.0209901	Down
2558	-3.37186	Sqor	-0.556658	0.00394674	0.0178516	Down
2559	-3.3942	Gfpt1	-1.00859	0.00370769	0.017105	Down
2560	-3.41352	Ap1b1	-0.653595	0.00385371	0.0175496	Down
2561	-3.41891	Polr2b	-0.675504	0.00373919	0.0172222	Down
2562	-3.42192	Ftl1	-0.962843	0.00445655	0.0195404	Down
2564	-3.42721	Copg1	-0.68857	0.00391159	0.017756	Down
2565	-3.43309	Myh11	-1.41675	0.00421957	0.0187331	Down
2566	-3.44448	Mettl7a1	-0.898057	0.00378795	0.017362	Down
2567	-3.45389	Slc2a1	-0.957655	0.00338256	0.0158113	Down
2568	-3.45407	Ppbp	-1.31028	0.00331336	0.015617	Down
2569	-3.45648	Exoc2	-0.745507	0.00326898	0.015508	Down
2570	-3.45735	Jph1	-0.600668	0.0032624	0.015508	Down
2571	-3.46025	Pygl	-1.53334	0.00327136	0.015508	Down
2572	-3.4619	Hist2h2bb	-1.41132	0.00337369	0.0158113	Down
2573	-3.46538	Ap3m1	-0.575795	0.00527555	0.0221794	Down
2574	-3.47861	Sec24a	-0.91741	0.00314907	0.015229	Down
2575	-3.48136	Col4a4	-1.41846	0.00379648	0.0173729	Down
2576	-3.48421	Tut7	-1.01943	0.00320648	0.0153864	Down
2577	-3.48606	Gmpr2	-0.850627	0.00657863	0.0259565	Down
2578	-3.48837	Slc4a4	-0.886712	0.00315027	0.015229	Down
2579	-3.49689	Col6a6	-0.730445	0.00327379	0.015508	Down
2580	-3.50266	Cisd2	-0.595252	0.00402079	0.0181352	Down
2581	-3.50445	Actn1-1	-0.936771	0.00296692	0.0146686	Down
2582	-3.51468	Map3k20	-0.507338	0.00529892	0.0222005	Down
2584	-3.52728	Mttp	-1.31801	0.00304241	0.0149374	Down
2585	-3.52778	Prkaca	-0.601416	0.00328353	0.0155281	Down
2586	-3.53179	Prxl2a	-1.34007	0.00277231	0.0139503	Down
2588	-3.54561	Xdh	-0.780168	0.00291739	0.0144743	Down
2589	-3.54779	Marchf5	-0.944125	0.00323062	0.0154506	Down
2590	-3.57461	Sparc	-0.921536	0.00329427	0.0155529	Down
2591	-3.57888	Emc2	-0.671832	0.00310906	0.0151072	Down
2592	-3.57913	Nes	-0.846194	0.00260019	0.0132732	Down
2593	-3.58062	Trip11	-0.613409	0.00374808	0.0172351	Down
2594	-3.5878	Nudt7	-0.696795	0.00452964	0.0197988	Down
2595	-3.59522	Cavin3	-0.917991	0.00242836	0.0126675	Down
2596	-3.59617	Copb1	-0.648239	0.00242189	0.0126601	Down
2597	-3.59744	Csnk1a1	-0.603785	0.00542166	0.0225809	Down
2598	-3.60255	Lmna	-1.17752	0.00346446	0.0161675	Down
2599	-3.61138	Mia2	-0.617578	0.00302549	0.0148802	Down
2600	-3.61591	Iqgap1	-0.645895	0.00236276	0.0124449	Down
2601	-3.61826	Taok3	-1.43711	0.00233863	0.0123619	Down
2602	-3.63627	Scp2	-0.801607	0.00224234	0.0121248	Down
2603	-3.63959	Phkb	-0.595941	0.00228515	0.0122036	Down
2604	-3.64554	Sgpl1	-0.863372	0.0023383	0.0123619	Down
2605	-3.64831	Txnrd3	-0.752976	0.00218286	0.0118943	Down
2608	-3.67013	TCAIM	-0.646491	0.0023981	0.0126056	Down
2611	-3.67272	Rida	-1.43277	0.00367389	0.0170045	Down
2613	-3.68991	Mfap2	-1.70612	0.00280558	0.0140927	Down
2614	-3.69525	Tpm2	-1.14983	0.00197684	0.0110526	Down
2616	-3.71318	Krt10	-2.62253	0.00215429	0.011784	Down
2617	-3.72708	Sec24b	-0.501737	0.00184015	0.0106203	Down
2618	-3.74106	Vcl	-0.810531	0.00228479	0.0122036	Down
2619	-3.74215	Mthfd1l	-1.19745	0.00188691	0.0107399	Down
2620	-3.74477	Rrm1	-0.725119	0.00190339	0.0108088	Down
2623	-3.75902	Nhlrc2	-0.655734	0.00183829	0.0106203	Down
2624	-3.76699	Tgfbi	-1.05889	0.00207595	0.0114888	Down
2625	-3.77515	Mia3	-0.599823	0.00181453	0.0105586	Down
2626	-3.78282	Myo18b	-0.582406	0.00305918	0.0149677	Down
2627	-3.8021	Uaca	-0.708205	0.003149	0.015229	Down
2628	-3.81023	Lpp	-1.26101	0.00232935	0.0123591	Down
2629	-3.81157	Gpr155	-0.919919	0.00159379	0.00959662	Down
2630	-3.81692	Fhl1	-0.794342	0.00181202	0.0105586	Down
2631	-3.81803	Vsig10l2	-1.50728	0.00291476	0.0144743	Down
2632	-3.8374	Stk10	-0.875013	0.00227866	0.0122036	Down
2633	-3.83888	Cfh	-0.67291	0.00205044	0.0113939	Down
2634	-3.8391	Fmo2	-1.19594	0.00305645	0.0149677	Down
2635	-3.83925	Gcc2	-0.646749	0.00243675	0.0126675	Down
2636	-3.8453	Nid1	-0.827232	0.00194263	0.0109656	Down
2637	-3.85006	Tecr	-0.853107	0.00142179	0.00895883	Down
2638	-3.85096	Col1a2	-1.59219	0.00292934	0.0145082	Down
2639	-3.86444	Rasa1	-0.603634	0.00183582	0.0106203	Down
2640	-3.86803	Lama4	-0.656866	0.00159918	0.00960189	Down
2642	-3.87216	Acox3	-0.641833	0.00139915	0.00887175	Down
2643	-3.87246	Lancl2	-0.672991	0.00267121	0.0135623	Down
2644	-3.87774	Gstt3	-1.21423	0.00142239	0.00895883	Down
2645	-3.87924	Lemd3	-0.548634	0.00137839	0.00879932	Down
2646	-3.89752	Tax1bp1	-0.902753	0.00150532	0.00929363	Down
2648	-3.90504	Bicd2	-0.577021	0.00134345	0.00861516	Down
2649	-3.91865	Cttnbp2nl	-0.504039	0.00123671	0.00815933	Down
2650	-3.9257	Lpin1	-0.870939	0.00146955	0.00916775	Down
2651	-3.94038	Exoc5	-0.557233	0.00122586	0.00815933	Down
2652	-3.94342	Atp2a3	-0.924917	0.00127685	0.00829615	Down
2653	-3.96645	Hmgcs2	-2.07815	0.00118848	0.00795554	Down
2654	-3.97597	Vps45	-0.627536	0.00118996	0.00795554	Down
2655	-4.00335	Copa	-0.665778	0.00112182	0.00759103	Down
2656	-4.00456	Wasf2	-0.530709	0.00141634	0.00895883	Down
2657	-4.00757	Rock2	-0.504362	0.00104858	0.00718014	Down
2658	-4.01334	Skt	-0.520903	0.00127281	0.0082938	Down
2659	-4.01923	Ptpn9	-0.76598	0.00153545	0.00939464	Down
2661	-4.03305	Plcg2	-0.685983	0.00101244	0.00703484	Down
2662	-4.0587	Gpd2	-0.996592	0.00095068	0.00685848	Down
2663	-4.05982	Gpx1	-0.792832	0.000920933	0.00672971	Down
2664	-4.06159	Myh1	-1.43066	0.00136342	0.00872344	Down
2665	-4.06436	Ca1	-1.3725	0.000974742	0.00696104	Down
2666	-4.08933	Phldb2	-0.79483	0.000884179	0.00661663	Down
2668	-4.12229	Dnajb1	-0.787014	0.00090716	0.00668085	Down
2669	-4.14272	Phyh	-1.01015	0.00076726	0.00592844	Down
2670	-4.15164	Alad	-1.35721	0.000889497	0.0066372	Down
2671	-4.15587	Eea1	-1.1754	0.00228709	0.0122036	Down
2672	-4.1566	Phb2	-0.755878	0.000742994	0.00580439	Down
2673	-4.15948	Mrc1	-0.925507	0.00123775	0.00815933	Down
2674	-4.16977	Top2b	-0.739735	0.00124334	0.0081771	Down
2675	-4.16983	Maoa	-1.14079	0.000945636	0.00685708	Down
2676	-4.18441	Ddx18	-0.59779	0.00114069	0.00769899	Down
2677	-4.18492	Commd2	-0.93398	0.00111928	0.00759103	Down
2678	-4.19133	Flnc	-0.526615	0.00075797	0.00587271	Down
2679	-4.25263	Snf8	-0.71486	0.000730004	0.00573459	Down
2680	-4.26607	Brk1	-0.854675	0.000693893	0.00552768	Down
2681	-4.27102	Maob	-0.769705	0.00100274	0.00703316	Down
2682	-4.29054	Homer1	-0.502462	0.000562948	0.00475229	Down
2684	-4.29671	Septin8	-0.953641	0.00110185	0.00750848	Down
2685	-4.29813	Postn	-1.05861	0.000652104	0.00528409	Down
2686	-4.30967	Phka1	-0.736467	0.000567716	0.00477828	Down
2687	-4.32308	Gpd1	-0.727025	0.000527315	0.00453266	Down
2688	-4.33221	Exoc3	-0.681715	0.000535798	0.00459162	Down
2690	-4.36041	Pxmp2	-1.05729	0.00094848	0.00685848	Down
2691	-4.36363	Nipbl	-0.687297	0.000701154	0.00556984	Down
2692	-4.37334	Hpd	-1.50058	0.00101833	0.00705669	Down
2693	-4.37502	Flii	-0.739695	0.000512705	0.00443404	Down
2694	-4.39233	Lpcat1	-0.770344	0.00075284	0.00584899	Down
2695	-4.42484	Pik3r4	-1.12945	0.000726101	0.00573459	Down
2696	-4.46507	Stk38l	-0.740049	0.000998224	0.00702233	Down
2697	-4.48149	Hm13	-1.08526	0.000386373	0.00359428	Down
2698	-4.49889	Lrrfip2	-0.948982	0.000374905	0.00352684	Down
2699	-4.49965	Cul3	-0.628569	0.000545507	0.00464666	Down
2700	-4.5017	Lamb2	-0.825899	0.000914172	0.00671501	Down
2701	-4.52053	Cacybp	-0.615538	0.000479638	0.00425209	Down
2702	-4.52568	Gripap1	-0.947022	0.000347433	0.00335338	Down
2703	-4.52838	Myh9	-1.18027	0.00103367	0.00711246	Down
2704	-4.53606	Cnp	-1.22731	0.000432348	0.00386924	Down
2705	-4.56396	Aldh1a1	-1.80391	0.000423822	0.00382016	Down
2706	-4.56825	Mug1	-1.07357	0.000421487	0.00382016	Down
2707	-4.60275	Armc6	-0.75335	0.000309281	0.00310495	Down
2708	-4.60974	Ager	-1.28079	0.000484468	0.00428148	Down
2709	-4.62711	Prkag1	-0.832922	0.0009666	0.00692037	Down
2710	-4.63284	Nup205	-0.557173	0.000504503	0.00438995	Down
2711	-4.66415	Spcs1	-0.795852	0.000346471	0.00335338	Down
2712	-4.68278	Fbp1	-1.16566	0.000358467	0.00341328	Down
2713	-4.72728	Mcpt4	-2.60801	0.000651278	0.00528409	Down
2714	-4.73083	Hsd17b12	-1.00817	0.000680254	0.00544974	Down
2715	-4.75504	Asl	-1.64552	0.000248664	0.00267385	Down
2716	-4.75938	Golga5	-0.75338	0.000217074	0.00242021	Down
2717	-4.76823	Cpt1a	-0.986003	0.000356797	0.00340886	Down
2718	-4.78636	Wdr43	-0.831984	0.000309617	0.00310495	Down
2719	-4.79771	Taok1	-0.572244	0.000201657	0.00229953	Down
2720	-4.81058	Washc5	-0.976056	0.000214939	0.00242021	Down
2721	-4.81605	Ap2a2	-1.01847	0.000190455	0.0021886	Down
2723	-4.85171	Ephx1	-1.30535	0.000548792	0.00466061	Down
2724	-4.85914	Ogn	-1.40895	0.000186902	0.00217514	Down
2725	-4.86285	Aimp1	-0.931845	0.000187714	0.00217563	Down
2726	-4.87314	Cel	-1.65504	0.000181608	0.00213107	Down
2727	-4.87402	Commd4	-0.856241	0.000252741	0.00270117	Down
2728	-4.88065	Nme1	-0.791306	0.000170997	0.00206658	Down
2729	-4.88964	Golgb1	-0.76369	0.000163614	0.00201174	Down
2730	-4.94126	Usp4	-0.660435	0.000217374	0.00242021	Down
2731	-4.97102	Dcn	-1.61676	0.000487527	0.0042951	Down
2732	-4.99257	Prelp	-1.41897	0.000235015	0.00255624	Down
2733	-5.00049	Tnxb	-0.873737	0.000379994	0.00354761	Down
2734	-5.00379	Glul	-1.33224	0.000308803	0.00310495	Down
2735	-5.00892	Thy1	-1.33996	0.000135876	0.0017476	Down
2736	-5.0169	Galnt2	-0.855124	0.000215323	0.00242021	Down
2737	-5.0173	Dop1b	-1.35564	0.000127158	0.00168085	Down
2738	-5.02003	Lmnb2	-1.0313	0.000500621	0.00436962	Down
2739	-5.02991	Col6a3	-0.861411	0.000771556	0.0059454	Down
2740	-5.05605	Dnaja4	-0.638153	0.00011799	0.00162768	Down
2741	-5.07681	Sardh	-2.05037	0.00044941	0.00400925	Down
2742	-5.10661	H4c16	-1.52435	0.000151386	0.00191125	Down
2744	-5.15716	Nedd4l	-1.38784	0.000168193	0.00204142	Down
2745	-5.17621	Sfxn3	-1.30423	0.000208764	0.00237102	Down
2747	-5.2211	Mad1l1	-0.905215	8.40316e-05	0.00130572	Down
2748	-5.24519	Haao	-1.92549	0.000111515	0.00158474	Down
2749	-5.26296	Ap3d1	-0.747157	0.000109169	0.00156627	Down
2750	-5.27611	Atg7	-0.739586	0.000254907	0.00270117	Down
2751	-5.30326	Tacc1	-0.988476	7.81127e-05	0.00123409	Down
2752	-5.30858	Mbp	-1.94627	7.1483e-05	0.00118219	Down
2753	-5.38247	Fabp1	-2.14165	0.000154008	0.00193153	Down
2754	-5.44021	H2bc21	-1.60709	5.79753e-05	0.00103116	Down
2755	-5.50131	Sgpp1	-1.225	7.40824e-05	0.00120405	Down
2756	-5.53936	Dnaja1	-1.11914	4.61988e-05	0.000907639	Down
2757	-5.55727	Fkbp15	-0.70196	4.33989e-05	0.000876657	Down
2758	-5.56836	Aspn	-1.63367	0.000178714	0.00211466	Down
2759	-5.6207	Lonp2	-1.57396	0.000104442	0.00153037	Down
2760	-5.63533	Tpr	-0.962753	5.28626e-05	0.000962997	Down
2761	-5.66343	Prpf8	-0.783878	5.32839e-05	0.000962997	Down
2762	-5.67829	Nipsnap1	-2.53908	4.2494e-05	0.000870818	Down
2763	-5.6885	Nt5c2	-1.25033	5.11638e-05	0.000945694	Down
2764	-5.69078	Acsl5	-1.84668	0.000190245	0.0021886	Down
2765	-5.70289	Gm1553	-1.5644	0.00012018	0.00164187	Down
2766	-5.71421	Cct4	-0.699945	3.19694e-05	0.000726237	Down
2767	-5.74687	Lamc1	-1.17073	0.000108491	0.00156537	Down
2768	-5.75603	Isoc1	-0.510938	5.04543e-05	0.000944931	Down
2769	-5.80081	Gstt1	-1.49248	8.05553e-05	0.00126561	Down
2770	-5.80893	Hsd17b4	-1.1122	6.19743e-05	0.00106868	Down
2771	-5.85401	Tbc1d15	-1.11371	4.83442e-05	0.000928141	Down
2772	-5.85901	Serpinf1	-0.877937	2.95177e-05	0.000726097	Down
2773	-5.86766	Tmem43	-1.00758	5.40455e-05	0.000967345	Down
2774	-5.96412	Prss2	-2.93478	2.80154e-05	0.000707389	Down
2775	-6.01127	Sacm1l	-0.66017	2.87128e-05	0.000718583	Down
2776	-6.02137	Akap9	-0.772128	2.25175e-05	0.000595134	Down
2777	-6.0352	Acad11	-0.905786	1.73476e-05	0.000490589	Down
2778	-6.03539	Aldh18a1	-1.49475	0.000126908	0.00168085	Down
2779	-6.08743	Erlin1	-1.65125	3.45067e-05	0.00076192	Down
2780	-6.1011	Lmnb1	-0.978205	3.1413e-05	0.000726237	Down
2781	-6.1618	Chmp7	-0.529387	1.50501e-05	0.000429916	Down
2782	-6.20795	Arl6ip1	-1.28285	1.36662e-05	0.000414866	Down
2783	-6.21893	Smc1a	-0.844343	1.23872e-05	0.000394368	Down
2784	-6.22625	Mpz	-2.31368	4.18654e-05	0.000864199	Down
2785	-6.23614	Pelo	-0.954422	1.48652e-05	0.000428967	Down
2786	-6.24288	Lama2	-1.09631	6.77526e-05	0.0011405	Down
2787	-6.26206	Col6a1	-1.25306	3.99575e-05	0.000849622	Down
2788	-6.27523	Agr2	-1.77974	1.14451e-05	0.000380786	Down
2789	-6.27701	Acly	-1.79514	1.24111e-05	0.000394368	Down
2790	-6.30483	Tkfc	-1.4775	7.67696e-05	0.00123355	Down
2791	-6.33105	Vps35l	-0.745193	2.64712e-05	0.000674419	Down
2792	-6.35651	Smyd5	-1.31069	1.47384e-05	0.000428967	Down
2793	-6.39285	Xpo7	-0.685998	1.34847e-05	0.000414509	Down
2794	-6.40367	Lama5	-1.28475	3.21003e-05	0.000726237	Down
2795	-6.4791	Fdps	-1.10311	6.23835e-05	0.00106922	Down
2796	-6.52411	Col6a2	-1.39652	1.47864e-05	0.000428967	Down
2797	-6.53571	Synm	-1.01702	8.69083e-06	0.000316174	Down
2798	-6.53771	Pgd	-0.732739	1.37898e-05	0.000414866	Down
2799	-6.60728	Myh10	-1.05796	1.08091e-05	0.000363905	Down
2800	-6.65667	Ass1	-2.79629	3.98522e-05	0.000849622	Down
2801	-6.68462	Aldob	-2.13016	3.09845e-05	0.000726237	Down
2802	-6.71033	Rock1	-0.812006	5.72071e-06	0.000260938	Down
2803	-6.78564	Commd10	-0.868016	4.38672e-06	0.000213891	Down
2804	-7.03864	Golga3	-0.984982	3.29553e-05	0.000739664	Down
2805	-7.06374	Filip1	-0.78387	2.69057e-06	0.000166404	Down
2806	-7.1114	Cfhr4	-1.15724	4.10899e-06	0.000203864	Down
2807	-7.11503	Ckmt1	-2.57474	5.92261e-05	0.00104032	Down
2808	-7.12464	Erc1	-0.870938	2.422e-06	0.000159289	Down
2809	-7.18081	Smc3	-1.02529	3.22219e-06	0.000175237	Down
2810	-7.23022	Fasn	-2.49384	3.8227e-05	0.000825237	Down
2811	-7.32754	Bgn	-1.5189	5.19863e-05	0.000954658	Down
2812	-7.34192	Man2a1	-1.84973	9.09697e-06	0.000321578	Down
2813	-7.36992	Adh1	-2.29002	8.72051e-06	0.000316174	Down
2814	-7.52071	Plvap	-1.90703	7.43985e-06	0.000296337	Down
2815	-7.52748	Tmem205	-1.1932	1.80026e-06	0.000130542	Down
2816	-7.60042	Acox1	-1.28998	2.13021e-06	0.000143434	Down
2817	-7.85073	Atp2a1	-2.7575	1.19506e-06	9.1341e-05	Down
2818	-8.56515	Ca3	-2.22409	3.32725e-07	5.27716e-05	Down
2819	-8.76282	Arg1	-3.09944	3.35887e-07	5.27716e-05	Down
2820	-8.78994	Zg16	-3.36604	6.86701e-07	7.54854e-05	Down
2821	-9.01463	Crocc	-1.23304	1.14056e-07	3.29099e-05	Down
2822	-9.30344	Aldh1l1-1	-3.30059	2.83872e-06	0.000166404	Down
2823	-9.92782	Bpifa2	-3.89396	9.41991e-08	3.29099e-05	Down
2824	-9.94174	Amy2a5	-2.84695	3.00138e-07	5.27716e-05	Down
2825	-10.1466	Gnmt	-3.45926	2.53393e-08	1.95384e-05	Down
2826	-10.4116	Acaca	-2.64746	9.74212e-07	8.64706e-05	Down
2827	-11.8032	Cps1	-4.4775	1.78722e-08	1.95384e-05	Down

## Sheet: parent_patwhay_up_avg_pvalue
	source	name	p_value	significant	intersection_size	precision	recall	avg_pvalue
0	REAC	Metabolism	2.23673e-40	TRUE	61	0.168044	0.383648	0.00433139
1	REAC	Metabolism of proteins	2.45975e-39	TRUE	69	0.190083	0.313636	1.24285e-06
2	REAC	Metabolism	5.72747e-23	TRUE	39	0.107438	0.345133	0.00433139
3	REAC	Metabolism of proteins	1.07696e-22	TRUE	34	0.0936639	0.409639	1.24285e-06
4	REAC	Metabolism of proteins	4.2695e-22	TRUE	33	0.0909091	0.4125	1.24285e-06
5	REAC	Metabolism of proteins	1.11487e-21	TRUE	33	0.0909091	0.402439	1.24285e-06
7	REAC	Metabolism	8.58151e-17	TRUE	30	0.0826446	0.333333	0.00433139
8	REAC	Metabolism of RNA	1.31894e-16	TRUE	33	0.0909091	0.292035	6.40287e-09
9	REAC	Metabolism of RNA	1.31894e-16	TRUE	33	0.0909091	0.292035	6.40287e-09
10	REAC	Metabolism of proteins	1.75566e-16	TRUE	30	0.0826446	0.326087	1.24285e-06
11	REAC	Metabolism of proteins	3.28658e-16	TRUE	31	0.0853994	0.306931	1.24285e-06
12	REAC	Metabolism of RNA	3.518e-16	TRUE	30	0.0826446	0.319149	6.40287e-09
13	REAC	Metabolism	5.92982e-16	TRUE	22	0.0606061	0.478261	0.00433139
14	REAC	Metabolism of proteins	9.6849e-16	TRUE	32	0.0881543	0.285714	1.24285e-06
15	REAC	Metabolism of proteins	6.93913e-15	TRUE	31	0.0853994	0.279279	1.24285e-06
16	REAC	Metabolism of proteins	7.04965e-15	TRUE	32	0.0881543	0.268908	1.24285e-06
17	REAC	Metabolism of proteins	7.04965e-15	TRUE	32	0.0881543	0.268908	1.24285e-06
18	REAC	Metabolism	4.18318e-14	TRUE	15	0.0413223	0.714286	0.00433139
19	REAC	Metabolism	4.37547e-11	TRUE	16	0.0440771	0.470588	0.00433139
20	REAC	Metabolism	9.16855e-09	TRUE	17	0.046832	0.326923	0.00433139
21	REAC	Metabolism of RNA	1.28057e-08	TRUE	30	0.0826446	0.175439	6.40287e-09
22	REAC	Metabolism of RNA	1.28057e-08	TRUE	30	0.0826446	0.175439	6.40287e-09
23	REAC	Metabolism of RNA	1.28057e-08	TRUE	30	0.0826446	0.175439	6.40287e-09
26	REAC	Metabolism	6.40862e-07	TRUE	33	0.0909091	0.139831	0.00433139
27	REAC	Metabolism of proteins	8.08084e-07	TRUE	16	0.0440771	0.271186	1.24285e-06
28	REAC	Metabolism of proteins	1.01176e-06	TRUE	15	0.0413223	0.288462	1.24285e-06
29	REAC	Metabolism	1.58269e-06	TRUE	9	0.0247934	0.5625	0.00433139
30	REAC	Metabolism	3.23585e-06	TRUE	9	0.0247934	0.529412	0.00433139
31	REAC	Organelle biogenesis and maintenance	3.23585e-06	TRUE	9	0.0247934	0.529412	3.39236e-06
32	REAC	Organelle biogenesis and maintenance	3.54886e-06	TRUE	11	0.030303	0.392857	3.39236e-06
33	REAC	Metabolism of proteins	6.82845e-06	TRUE	15	0.0413223	0.254237	1.24285e-06
34	REAC	Metabolism of proteins	8.75156e-06	TRUE	15	0.0413223	0.25	1.24285e-06
35	REAC	Metabolism	4.06487e-05	TRUE	8	0.0220386	0.5	0.00433139
36	REAC	Metabolism	5.5853e-05	TRUE	5	0.0137741	1	0.00433139
37	REAC	Metabolism	6.18847e-05	TRUE	6	0.0165289	0.75	0.00433139
38	REAC	Metabolism	0.000111088	TRUE	23	0.0633609	0.144654	0.00433139
39	REAC	Metabolism	0.00060177	TRUE	9	0.0247934	0.321429	0.00433139
40	REAC	Metabolism	0.00118581	TRUE	8	0.0220386	0.347826	0.00433139
41	REAC	Metabolism	0.00130702	TRUE	4	0.0110193	1	0.00433139
42	REAC	Metabolism	0.0063117	TRUE	4	0.0110193	0.8	0.00433139
43	REAC	Metabolism	0.0063117	TRUE	4	0.0110193	0.8	0.00433139
44	REAC	Metabolism	0.0182887	TRUE	4	0.0110193	0.666667	0.00433139
45	REAC	Metabolism	0.0305044	TRUE	3	0.00826446	1	0.00433139
46	REAC	Metabolism	0.0305044	TRUE	3	0.00826446	1	0.00433139
47	REAC	Cellular responses to stimuli	0.0380004	TRUE	18	0.0495868	0.117647	0.0380004

## Sheet: parent_patwhay_down_avg_pvalue
	source	name	p_value	significant	intersection_size	precision	recall	avg_pvalue
1	REAC	Extracellular matrix organization	4.49252e-07	TRUE	12	0.045977	0.307692	0.00086347
2	REAC	Extracellular matrix organization	1.48235e-05	TRUE	11	0.0421456	0.261905	0.00086347
3	REAC	Extracellular matrix organization	1.87999e-05	TRUE	13	0.0498084	0.206349	0.00086347
4	REAC	Developmental Biology	2.83818e-05	TRUE	7	0.0268199	0.5	0.000500887
5	REAC	Extracellular matrix organization	8.9862e-05	TRUE	12	0.045977	0.2	0.00086347
6	REAC	Extracellular matrix organization	0.000238095	TRUE	11	0.0421456	0.203704	0.00086347
7	REAC	Extracellular matrix organization	0.000240822	TRUE	9	0.0344828	0.264706	0.00086347
8	REAC	Metabolism	0.000400378	TRUE	8	0.0306513	0.296296	0.00435187
9	REAC	Signal Transduction	0.000413428	TRUE	10	0.0383142	0.217391	0.00884536
11	REAC	Extracellular matrix organization	0.000606511	TRUE	12	0.045977	0.169014	0.00086347
12	REAC	Developmental Biology	0.000973392	TRUE	8	0.0306513	0.266667	0.000500887
13	REAC	Metabolism	0.00171902	TRUE	4	0.0153257	0.8	0.00435187
14	REAC	Metabolism	0.00314976	TRUE	17	0.0651341	0.106918	0.00435187
15	REAC	Metabolism	0.00501301	TRUE	21	0.0804598	0.0889831	0.00435187
16	REAC	Extracellular matrix organization	0.0056984	TRUE	13	0.0498084	0.127451	0.00086347
17	REAC	Protein localization	0.0060654	TRUE	10	0.0383142	0.163934	0.0060654
18	REAC	Metabolism	0.0114772	TRUE	3	0.0114943	1	0.00435187
19	REAC	Signal Transduction	0.0172773	TRUE	27	0.103448	0.0712401	0.00884536
20	REAC	Hemostasis	0.0260992	TRUE	7	0.0268199	0.205882	0.0260992
