# Supplementary material for: Nanocarrier imaging at single-cell resolution across entire mouse bodies with deep learning
Source: Nat Biotechnol. 2025 Jan 14;43(12):2009–22. doi: 10.1038/s41587-024-02528-1 (PMC12700832; doi:10.1038/s41587-024-02528-1)
Supplement: Supplementary file 13 — Statistical source data. [file 41587_2024_2528_MOESM13_ESM.xls]

## Sheet: no cargo MC3 vs PBS
scores	names	logfoldchanges	pvals	pvals_adj	diffexpressed
5.57221	Col11a2	2.5727	5.38546e-05	0.0218992	Up
4.93715	Fxn	2.12353	0.000254475	0.0333651	Up
4.99532	Qdpr	1.90018	0.000160089	0.0300689	Up
3.56584	Rpl35a	1.84906	0.00372567	0.0941294	Up
3.53099	Tpm3	1.69132	0.00385452	0.0941542	Up
4.44402	Alad	1.65632	0.000478236	0.0436275	Up
3.34709	Tmem38a	1.63503	0.00937867	0.131955	Up
3.09525	Cpeb3	1.62902	0.00834179	0.123756	Up
3.61474	Chmp1a	1.55726	0.00310435	0.0914859	Up
2.47507	Krt2	1.48614	0.0266479	0.198825	Up
3.29156	Rps2	1.47443	0.00934127	0.131955	Up
3.42709	Raly	1.43376	0.00430123	0.0968727	Up
3.97947	H2bc21	1.40617	0.00172883	0.0752276	Up
2.32194	Ndufb11	1.40293	0.0401729	0.234217	Up
3.37886	Ass1	1.39431	0.00690043	0.115145	Up
3.005	Dnajb2-1	1.3827	0.0140738	0.16084	Up
2.7298	Prkca	1.35812	0.01585	0.163749	Up
2.71829	Atpaf1	1.35652	0.0198869	0.180317	Up
2.74288	Eif4a1-1	1.34773	0.0156556	0.163749	Up
3.93787	Hsdl1	1.32551	0.00141173	0.0744471	Up
4.79254	Taco1	1.32297	0.000240558	0.0333651	Up
2.73528	Rpl34	1.31009	0.0158934	0.163749	Up
5.02821	Dnajc19	1.30783	0.000240024	0.0333651	Up
2.24725	Txndc9	1.29804	0.0402776	0.234217	Up
3.09109	Sbds	1.27877	0.00762499	0.118895	Up
5.80445	Edf1	1.27834	5.4206e-05	0.0218992	Up
3.95968	Rpl13	1.27133	0.00130787	0.0725227	Up
4.04736	Fxr1	1.27021	0.00256813	0.0823193	Up
2.3751	Sec61a1	1.26806	0.0319372	0.216019	Up
3.44131	Echdc2	1.25353	0.0041079	0.0966988	Up
3.35727	Ufc1	1.244	0.00447795	0.097822	Up
4.6325	Prdx3	1.23401	0.000329168	0.038787	Up
3.71784	Sart1	1.21435	0.00207226	0.0771097	Up
3.99457	Ptpmt1	1.19143	0.00251146	0.0823193	Up
5.15583	Ppa1	1.18817	0.000143323	0.0293415	Up
2.21244	Srsf7	1.1747	0.0429358	0.239021	Up
4.74711	Ublcp1	1.16501	0.000259559	0.0333651	Up
2.48623	Mocs1	1.13779	0.0320546	0.216019	Up
2.66258	Srsf3	1.13271	0.0177475	0.173438	Up
4.18747	Apeh	1.12329	0.000793096	0.0562286	Up
3.39442	Myo1g	1.11334	0.00401862	0.0955013	Up
3.53989	Pik3r4	1.10477	0.00298287	0.0914859	Up
4.35964	Rpl10a	1.09317	0.00056627	0.0471004	Up
2.79558	Lsm3	1.07195	0.015477	0.163749	Up
2.46722	Kank1	1.06587	0.0268861	0.198825	Up
3.5681	Tubb4a	1.06435	0.00319988	0.0914859	Up
2.50097	Ugdh	1.06413	0.0254831	0.196366	Up
4.83568	Gpr155	1.05819	0.000295282	0.0363069	Up
4.9385	Usp7	1.04488	0.000186265	0.0309858	Up
3.47727	Cacybp	1.04457	0.00665498	0.114062	Up
3.15807	Rac2	1.03766	0.00700317	0.115145	Up
4.51876	Sec24a	1.0234	0.000628381	0.0507732	Up
3.99443	Rpl15	1.02162	0.00137692	0.0744471	Up
7.33988	Rpl11	1.00038	3.63101e-06	0.0102685	Up
-2.33153	Cox5a	-1.06506	0.0364761	0.225228	Down
-4.02626	Slc25a31	-1.06946	0.00178227	0.0752276	Down
-2.36375	Atp5pb	-1.08043	0.0325568	0.217661	Down
-3.02052	Hsd17b8	-1.09462	0.00880928	0.127105	Down
-2.59875	Sf3b2	-1.10727	0.0253581	0.196366	Down
-2.48636	Col4a1	-1.1219	0.0297206	0.210036	Down
-3.59509	Hint2	-1.17645	0.00493453	0.102832	Down
-2.50557	Npm1	-1.17727	0.0301668	0.210705	Down
-4.12697	Ndufv2	-1.42626	0.00222296	0.0788851	Down
-3.4682	Mif	-1.44187	0.00522083	0.105461	Down
-2.44574	Ndufs5	-1.57502	0.0332474	0.220713	Down

## Sheet: spike MC3 vs no cargo
scores	names	logfoldchanges	pvals	pvals_adj	diffexpressed
4.66909	Hba	3.2121	0.000437727	0.0103916	Up
3.23908	Atp5mf	2.84791	0.00521829	0.0404485	Up
5.40034	Hbb-b1	2.78141	0.00031837	0.00864594	Up
5.72073	Ewsr1	2.62423	0.000126867	0.00498306	Up
3.25472	H2-K1	2.5034	0.0104347	0.0625807	Up
4.27049	Lasp1	2.48659	0.00178371	0.0216014	Up
9.64921	Serpinc1	2.46139	4.86617e-08	0.000121034	Up
5.99407	Rab5c	2.38004	2.79923e-05	0.00193079	Up
4.57187	Tmem109	2.36992	0.000902846	0.0149629	Up
4.44936	Hbb-y	2.3348	0.00136775	0.0187005	Up
8.70934	Rpl23a	2.29541	1.43645e-05	0.00140078	Up
3.39585	Akap2	2.26594	0.00682313	0.0472936	Up
9.85974	Pbxip1	2.25927	2.28924e-06	0.000588543	Up
5.10162	Fus	2.25266	0.000186409	0.00628578	Up
7.49294	Rpl6	2.25155	1.34425e-06	0.000535232	Up
6.99881	Rpl27	2.15914	1.51982e-05	0.00143269	Up
6.94026	Rpl7a	2.12967	3.46557e-06	0.000700045	Up
5.02581	Fubp1	2.11463	0.000584136	0.0116334	Up
6.34459	Thbs1	2.10416	1.88554e-05	0.00161585	Up
5.07536	Itih2	2.0816	0.000199696	0.006644	Up
8.61953	Tubb4b	2.07077	5.37156e-07	0.000379769	Up
3.95208	Srsf3	2.00243	0.00124854	0.017743	Up
5.43816	Ddx5	2.00031	0.000314064	0.00864594	Up
4.76548	Ddx17	1.94445	0.000685216	0.0127204	Up
3.57814	Ahnak	1.94089	0.00646591	0.0453737	Up
4.58169	Rpl13a	1.90903	0.000504964	0.0109414	Up
5.14795	Gsn	1.90035	0.000534868	0.0112045	Up
5.82857	Cd36	1.89327	2.568e-05	0.00186789	Up
5.51036	Elavl1	1.88271	0.000338548	0.00864594	Up
6.53645	Atp1a1	1.87838	1.17476e-05	0.00132889	Up
4.38329	Mrpl58	1.8588	0.00121351	0.0173324	Up
6.95889	Rpl8	1.8587	3.38356e-06	0.000700045	Up
3.94322	Khsrp	1.83666	0.00302906	0.0293362	Up
5.33858	Rps21	1.83055	0.000124272	0.00494989	Up
2.5606	Thbd	1.82677	0.0327356	0.123829	Up
3.87352	Hnrnpm	1.79916	0.00157226	0.0203029	Up
5.74406	Rps13	1.79656	3.09602e-05	0.00205068	Up
4.64676	Hnrnpu	1.78743	0.00107268	0.0162137	Up
6.43744	Rps18	1.76837	9.6372e-06	0.00121959	Up
4.52783	Ehd1	1.76327	0.000495619	0.0109239	Up
4.93095	Mvp	1.74794	0.000186706	0.00628578	Up
4.30332	Myo1c	1.73928	0.00249492	0.0265249	Up
4.7335	Rps14	1.72736	0.000228416	0.00729996	Up
3.38212	Crip1	1.72633	0.0039747	0.0341655	Up
3.43548	Blvrb	1.7261	0.00497779	0.0394319	Up
4.50504	Hnrnpa2b1	1.7229	0.000444621	0.0103916	Up
5.28857	Hnrnpl	1.71704	0.000210957	0.00693706	Up
3.94253	Septin5	1.70861	0.00160801	0.0203922	Up
4.59649	Tns1	1.70654	0.00151704	0.0199543	Up
2.20019	Atp5f1d	1.70596	0.0433567	0.147371	Up
7.90783	Vcp	1.70268	1.51409e-06	0.000535232	Up
2.21679	Slc4a1	1.68973	0.0496628	0.161062	Up
4.60121	Ppp2ca	1.66373	0.000350002	0.00883756	Up
2.57278	Scn7a	1.66161	0.0314187	0.121383	Up
3.16891	Gda	1.66063	0.0122875	0.0695823	Up
3.37458	Gimap4	1.65601	0.00390846	0.0338185	Up
4.32974	Rpl17	1.64637	0.000879179	0.0148283	Up
3.64768	Isg15	1.64528	0.00269286	0.0276924	Up
3.25595	Arpc1b	1.64276	0.00761901	0.0510582	Up
3.68858	Pdia3	1.6394	0.0049468	0.0394072	Up
2.93344	Myl6	1.63919	0.0157214	0.0808367	Up
2.4151	Hpx	1.62818	0.0407116	0.143071	Up
3.47969	Apoa2	1.62044	0.00410526	0.0348639	Up
5.52311	Rbpms	1.60949	4.72218e-05	0.00272537	Up
3.54716	G3bp1	1.60639	0.00268673	0.0276924	Up
5.76735	Folh1	1.60414	4.00803e-05	0.00239748	Up
4.80196	Canx	1.60292	0.000333713	0.00864594	Up
3.6975	Rps19	1.59542	0.00239659	0.0260851	Up
3.13666	Arhgap1	1.57119	0.0115497	0.0669315	Up
3.16836	Ptbp1	1.56713	0.00923518	0.0572743	Up
5.78198	Txndc12	1.56604	8.49418e-05	0.00393796	Up
2.67268	Anxa3	1.56461	0.0273578	0.111642	Up
4.50519	Gnao1	1.5645	0.00109057	0.0163182	Up
3.93798	Anxa2	1.55485	0.00167469	0.0208636	Up
6.066	Ufd1	1.54226	1.64801e-05	0.00150341	Up
2.67198	Myl12b	1.54098	0.0203413	0.0939956	Up
3.1682	Kank3	1.53908	0.00603558	0.0441049	Up
4.70031	Rps10	1.5369	0.000948698	0.0152759	Up
3.37175	Capg	1.52753	0.00812406	0.0528157	Up
5.05985	Sars1	1.52474	0.000130267	0.0050465	Up
4.27601	Hnrnpc	1.52389	0.00182571	0.0216937	Up
5.36887	Cbr1	1.52019	8.40231e-05	0.00393796	Up
3.09286	Echdc2	1.51736	0.00736057	0.0496794	Up
3.23505	Ca4	1.51578	0.00804845	0.0525659	Up
2.62149	Septin11	1.51467	0.0216345	0.0974243	Up
3.66957	Pdia4	1.51396	0.00383029	0.0335358	Up
2.8441	Eci1	1.51324	0.0146694	0.0779792	Up
4.47563	Vps26b	1.50133	0.00136588	0.0187005	Up
2.75846	Septin4	1.49799	0.0142767	0.0769039	Up
6.5918	Rab14	1.49049	6.33034e-06	0.000942222	Up
2.5526	Dpysl2	1.49047	0.0319287	0.122466	Up
4.59853	Neb	1.48946	0.000559465	0.011465	Up
6.24687	Eif3k	1.47509	1.41872e-05	0.00140078	Up
4.19661	Tmpo	1.47383	0.000734365	0.0133986	Up
4.47886	Ttll12	1.46462	0.00105717	0.0161603	Up
2.66196	Acat1	1.44708	0.0242733	0.104003	Up
4.58759	Rpl18	1.44688	0.000307865	0.00864594	Up
4.36413	Nebl	1.44303	0.000529257	0.0111697	Up
3.61819	Gnai2	1.44209	0.00230952	0.0255444	Up
2.78015	Selenbp1-1	1.43865	0.022777	0.0995569	Up
3.55461	Sorbs3	1.43636	0.00504355	0.0395102	Up
8.59724	Trip10	1.43509	7.01242e-07	0.000391792	Up
2.34961	Plp2	1.42973	0.0368955	0.133941	Up
5.05242	Lman1	1.42728	0.000123487	0.00494989	Up
3.63196	Hnrnpk	1.42628	0.00553779	0.0416512	Up
3.11791	Pgm2	1.42298	0.012585	0.0701981	Up
3.30145	Snrnp70	1.4149	0.00613374	0.0442505	Up
3.91449	Hnrnpul2	1.41321	0.00242743	0.0262014	Up
4.22471	Rpl7	1.40377	0.000731829	0.0133986	Up
5.39957	Farsa	1.39977	6.39633e-05	0.00326168	Up
2.94404	Rpsa	1.39717	0.0095935	0.0589491	Up
3.3035	Jak1	1.38779	0.00449206	0.0372063	Up
3.57678	Rdx	1.38507	0.00253007	0.0267016	Up
3.11757	Vasp	1.38417	0.0121652	0.0695012	Up
6.20144	Hspa5	1.37874	3.19059e-05	0.00205068	Up
2.54383	Septin10	1.36974	0.0218615	0.0979467	Up
2.9008	Sod1	1.36769	0.0124346	0.0697721	Up
4.55243	Ddx1	1.36058	0.000328942	0.00864594	Up
3.43735	Cttn	1.35119	0.00494552	0.0394072	Up
4.57553	Dpysl3	1.3495	0.00032829	0.00864594	Up
2.62142	Tpm3-rs7	1.34809	0.0215816	0.097341	Up
3.73002	Rab5b	1.34135	0.00205689	0.0236458	Up
4.2416	Hnrnpd	1.33983	0.00114289	0.016922	Up
3.03757	Rab10	1.33978	0.0123188	0.0695823	Up
3.76872	Plg	1.33297	0.00339423	0.0313689	Up
3.64528	Dcps	1.33095	0.00279277	0.0284099	Up
4.45981	Hnrnpr	1.33028	0.000489849	0.0109078	Up
2.43442	Tpm4	1.32396	0.0333243	0.124658	Up
2.90519	Tmod3	1.322	0.0176557	0.0868354	Up
3.75589	Hsp90b1	1.32075	0.00349094	0.031831	Up
6.31446	Eef1d	1.31608	1.03501e-05	0.00121959	Up
2.59694	Actb	1.31524	0.0234092	0.10138	Up
2.85417	Cp	1.31468	0.0150682	0.0795016	Up
2.65811	Sfpq	1.31261	0.0201466	0.0935546	Up
5.17391	Glo1	1.31173	9.34567e-05	0.00426283	Up
4.31011	Rps5	1.31013	0.000877792	0.0148283	Up
3.71492	Chchd4	1.30394	0.00193842	0.0224666	Up
2.57599	Carhsp1	1.29299	0.027807	0.112774	Up
2.50747	Pdhb	1.28747	0.0235904	0.102009	Up
4.74405	Tm9sf2	1.28511	0.000471061	0.0106573	Up
3.99657	Pebp1	1.27899	0.00139363	0.0188538	Up
2.71338	Tf	1.27202	0.0225179	0.0993377	Up
2.32214	Idh3b	1.26953	0.0354996	0.13055	Up
3.38029	Gars1	1.26333	0.00556972	0.0416698	Up
2.6729	Aqp1	1.26312	0.0167115	0.0842429	Up
2.56915	Anxa1	1.26305	0.0272546	0.111382	Up
3.40338	Ctnnd1	1.25723	0.00577879	0.0427812	Up
3.10309	Pecam1	1.25707	0.00869936	0.0554247	Up
4.58364	Nolc1	1.25409	0.000421657	0.0101055	Up
3.36791	Hibadh	1.24765	0.0056939	0.0423746	Up
2.43557	Mrpl15	1.24667	0.0340122	0.126629	Up
3.40593	Atp1b3	1.24163	0.00642768	0.0453737	Up
3.3252	Sri	1.23862	0.00829494	0.053749	Up
4.75801	Plxna2	1.23724	0.0006623	0.0125704	Up
2.14806	Rpl35	1.23128	0.0484083	0.158631	Up
3.76996	Hyou1	1.22727	0.00331255	0.0310195	Up
4.38974	Kpnb1	1.22645	0.000458059	0.0104467	Up
2.43539	Ppp1r12a	1.22373	0.0320722	0.122568	Up
2.75777	Prdx6	1.22104	0.0218891	0.0979467	Up
3.14441	Acot1-1	1.21767	0.0075031	0.0505209	Up
2.70022	Lin7c	1.21734	0.0174681	0.0863632	Up
3.07295	Anp32b	1.21385	0.0135556	0.0738634	Up
3.45141	Arl6ip5	1.2125	0.00420471	0.0356016	Up
3.2844	Serbp1	1.2092	0.00572326	0.0424813	Up
7.40565	Nap1l4	1.20291	1.83354e-06	0.00057614	Up
4.88139	Comt	1.20061	0.000404384	0.00977434	Up
2.87151	Cyb5r3	1.20043	0.0110776	0.0650355	Up
3.45419	Ogdhl	1.19684	0.00352302	0.031831	Up
2.8577	Pald1	1.1918	0.0164457	0.0836482	Up
8.21259	Asph	1.18863	4.52345e-07	0.000379769	Up
3.7497	Pcyt1a	1.18734	0.00232577	0.0255925	Up
3.93025	Pgam1-1	1.1844	0.00168597	0.020912	Up
2.95297	Bcam	1.17995	0.0145048	0.0775415	Up
3.13057	Stx7	1.17811	0.00896772	0.0564549	Up
2.6256	Ezr	1.1753	0.0183747	0.0886753	Up
3.54606	Khdrbs1	1.1752	0.00524916	0.0404485	Up
3.06134	Hrg	1.1711	0.0143302	0.0770453	Up
3.95707	Rpl24	1.16528	0.00246175	0.0263984	Up
2.82558	Pura	1.16169	0.0122209	0.0695817	Up
2.60798	Rps25	1.16012	0.0218864	0.0979467	Up
4.79422	Rps9	1.15757	0.000234475	0.00736772	Up
3.56988	Psap	1.15534	0.00284105	0.0285925	Up
3.14902	Prmt5	1.15511	0.0105335	0.0627133	Up
3.61274	Pdia6	1.15313	0.00435543	0.0364413	Up
2.20487	C1qbp	1.14679	0.046067	0.153448	Up
4.17058	Rps2	1.14456	0.000882448	0.0148283	Up
3.7679	Rpl26	1.1443	0.0032527	0.0308324	Up
4.21433	P4ha1	1.14171	0.00118022	0.0171877	Up
4.3171	Ppm1b	1.1384	0.000622889	0.0121485	Up
2.58062	Mtdh	1.13252	0.0202199	0.0937407	Up
4.37259	Rpl4	1.13202	0.000571254	0.0116224	Up
3.26545	Ranbp1	1.13153	0.00612394	0.0442505	Up
3.504	Pdap1	1.13075	0.00349526	0.031831	Up
3.35734	Lrpap1	1.13042	0.00402531	0.0344957	Up
3.95269	Sptb	1.12967	0.00387365	0.0337067	Up
6.65233	Eef1b	1.12895	1.2683e-05	0.00137952	Up
2.27093	Tardbp	1.12837	0.0397857	0.140983	Up
3.54245	Rpl22	1.1275	0.00298267	0.0290861	Up
3.87609	Rrbp1	1.12402	0.00266729	0.0276304	Up
3.29161	Qki	1.11362	0.00690346	0.0477335	Up
5.51141	Hdlbp	1.11239	8.49338e-05	0.00393796	Up
3.05471	Snd1	1.11133	0.0111588	0.0652009	Up
4.11172	Dpy30	1.11008	0.0017786	0.0216014	Up
2.7235	Stmn1	1.10886	0.0204593	0.0941164	Up
5.8826	Ppp2r2a	1.10636	2.61074e-05	0.00186789	Up
2.95606	Cyfip1	1.10547	0.0130752	0.0722201	Up
4.00971	Rtcb	1.10491	0.00130886	0.0184152	Up
4.95705	Napg	1.10449	0.000272512	0.00802775	Up
3.26492	Sh3glb2	1.10314	0.00660661	0.0461321	Up
3.11709	Steap3	1.09821	0.00846299	0.0543939	Up
7.17049	Erp29	1.09468	2.22965e-06	0.000588543	Up
2.58498	Rab7a	1.09407	0.019943	0.0932212	Up
2.53739	Cd47	1.09383	0.0223897	0.0993377	Up
2.72068	Epb41	1.09358	0.0151277	0.0795186	Up
2.81239	Rack1	1.09297	0.0125173	0.0700971	Up
3.15768	Icam2	1.09254	0.010107	0.0610431	Up
3.55523	Synpo	1.09023	0.00286678	0.0286571	Up
5.00293	Acp1	1.08726	0.00013496	0.00512086	Up
2.63984	Tagln2	1.08626	0.0290374	0.114668	Up
2.99215	Utrn	1.08506	0.0166706	0.0841866	Up
3.36729	Cpne1	1.08315	0.00451265	0.0372063	Up
2.98714	Tmem160	1.08122	0.00883028	0.0558659	Up
2.66495	Ppia	1.07978	0.0171806	0.0853898	Up
4.93668	Psmc4	1.07928	0.000153533	0.0054961	Up
3.80456	Psmc2	1.07722	0.00180614	0.0216431	Up
2.5404	Apoa4	1.07488	0.0317362	0.122442	Up
3.61857	Rab1A	1.07121	0.0032688	0.0308324	Up
3.57106	Ganab	1.0647	0.00504136	0.0395102	Up
2.72271	Lsm6	1.06338	0.0180033	0.0879635	Up
2.93221	Hspa12b	1.05736	0.015246	0.0795491	Up
2.85452	Tomm40	1.05708	0.0122285	0.0695817	Up
4.61559	Hspb1	1.05468	0.000359702	0.00900211	Up
2.61355	F2	1.05331	0.0208523	0.0952669	Up
2.2357	Psma4	1.05011	0.0419273	0.14444	Up
3.72534	Cavin1	1.03966	0.00254931	0.0267016	Up
2.57302	Cndp2	1.0391	0.026159	0.108313	Up
5.28653	Pycr3	1.03795	0.000177186	0.00611076	Up
6.4767	Lzic	1.0379	2.61605e-05	0.00186789	Up
3.16163	Tcof1	1.03425	0.00809676	0.0527595	Up
2.90327	Lmo7	1.03169	0.0131578	0.0723932	Up
2.48781	Actr3	1.03164	0.0259519	0.107613	Up
4.22099	Smpx	1.0287	0.00126832	0.017934	Up
3.3601	Rps12	1.02824	0.00405721	0.0346641	Up
2.32985	Rac2	1.02762	0.0377847	0.135603	Up
4.26553	Eif5	1.02741	0.000925075	0.015122	Up
4.93236	Farsb	1.02707	0.000155993	0.00551434	Up
2.27364	Slc3a2	1.02514	0.0417398	0.14444	Up
3.38779	Fabp5	1.02055	0.00391095	0.0338185	Up
3.25019	Bves	1.0162	0.00502171	0.0395102	Up
3.94193	Snx27	1.01509	0.00133685	0.0186238	Up
2.51189	Tns2	1.01325	0.0299356	0.117093	Up
3.78371	Rpl15	1.01263	0.00186812	0.0220126	Up
3.28542	Synpo2l	1.00696	0.00703222	0.0481753	Up
2.80753	Cbx1	1.00323	0.0156157	0.0805859	Up
3.17498	Ssb	1.00159	0.0118155	0.0679152	Up
3.16974	Nudt8	1.00053	0.00594474	0.0436668	Up
3.46031	Dpysl4	1.00006	0.00327076	0.0308324	Up
-4.69541	Pelo	-1.00166	0.000339356	0.00864594	Down
-3.29566	Col6a1	-1.00275	0.00509995	0.0398416	Down
-2.41483	Nedd4l	-1.01158	0.0302882	0.117817	Down
-4.323	Ehhadh	-1.01699	0.000673729	0.0126179	Down
-7.23937	Asrgl1	-1.01807	4.74922e-06	0.000790046	Down
-4.32614	Ubr3	-1.02482	0.000580767	0.0116334	Down
-2.5116	Tnpo2	-1.03318	0.0280723	0.11325	Down
-2.57902	Mlycd	-1.03525	0.0292373	0.114997	Down
-2.44618	Dbt	-1.05674	0.0318341	0.122466	Down
-4.0604	Carnmt1	-1.06443	0.00107786	0.0162137	Down
-2.74286	Dcn	-1.06731	0.0148603	0.0786984	Down
-4.34638	Acaa1a	-1.06805	0.000510702	0.0109414	Down
-5.4018	Commd4	-1.08129	5.98201e-05	0.00323645	Down
-2.70313	Vwa1	-1.08266	0.0170914	0.0852458	Down
-3.66375	Aspn	-1.09372	0.00351677	0.031831	Down
-6.57149	Aimp1	-1.09372	2.42583e-05	0.00186789	Down
-2.47469	Tagln	-1.09487	0.0250534	0.105182	Down
-2.4978	Atad3	-1.09954	0.0327526	0.123829	Down
-4.64702	Col6a2	-1.09972	0.000284082	0.0082823	Down
-6.03011	Mospd1	-1.09984	2.642e-05	0.00186789	Down
-2.89526	Mdh1	-1.11761	0.0158965	0.0814408	Down
-2.72521	H4c16	-1.12041	0.0195092	0.0919534	Down
-4.95876	Marchf5	-1.13104	0.000153084	0.0054961	Down
-3.37055	Lama2	-1.133	0.00533016	0.0408112	Down
-3.45916	Hpd	-1.13338	0.00627992	0.0449611	Down
-5.7648	Cpox	-1.13412	3.78088e-05	0.00236667	Down
-3.33941	Acad11	-1.14039	0.0077959	0.0517531	Down
-2.49564	Rida	-1.14403	0.0244484	0.104003	Down
-2.59751	Immt	-1.14565	0.0278758	0.112774	Down
-3.98191	Fech	-1.15533	0.00118352	0.0171877	Down
-3.85738	Vsig10l2	-1.15735	0.00192233	0.0224054	Down
-5.27651	Agr2	-1.18392	0.000142415	0.00529934	Down
-2.1905	Gatm	-1.19397	0.0474723	0.157019	Down
-6.33695	Lonp2	-1.20046	9.90602e-06	0.00121959	Down
-3.38748	Tut7	-1.20219	0.00392237	0.0338185	Down
-4.06664	Smyd5	-1.23789	0.00118515	0.0171877	Down
-4.57862	Thy1	-1.25654	0.000334281	0.00864594	Down
-6.94347	Gpd1	-1.29227	4.30294e-06	0.000790046	Down
-3.87305	Prxl2a	-1.33272	0.0014332	0.019209	Down
-2.33465	Nipsnap2	-1.3499	0.0439871	0.148412	Down
-4.48583	Akr1e2	-1.35579	0.000392799	0.00965944	Down
-4.24958	Cel	-1.35723	0.000614948	0.0120972	Down
-4.00451	Gmpr	-1.35835	0.00330445	0.0310195	Down
-2.3508	Taco1	-1.37291	0.0399382	0.141091	Down
-4.12924	Phyh	-1.4393	0.00120689	0.0173324	Down
-3.98381	Aldob	-1.44741	0.0012105	0.0173324	Down
-2.64075	Slc25a13	-1.44805	0.0275223	0.11199	Down
-4.39784	Ndufaf7	-1.46139	0.000641116	0.0124183	Down
-3.48273	Ckmt1	-1.46642	0.00372862	0.0331589	Down
-2.87689	Ndufaf4	-1.47818	0.0147879	0.0784619	Down
-3.03644	Cobl	-1.48278	0.00860021	0.0551505	Down
-6.61552	Acox1	-1.50135	8.0631e-06	0.00114012	Down
-4.10282	Hspb6	-1.50617	0.000863884	0.0148283	Down
-4.97516	Ca3	-1.53861	0.000240352	0.00746941	Down
-3.57375	Fxn	-1.55999	0.00306796	0.0296116	Down
-2.50943	Des	-1.563	0.0331128	0.124545	Down
-4.73726	Myh11	-1.565	0.000229737	0.00729996	Down
-3.66636	Acaca	-1.5681	0.00254138	0.0267016	Down
-3.94614	H2bc21	-1.58208	0.00180098	0.0216431	Down
-2.96198	Mcpt4	-1.64068	0.0129813	0.0719825	Down
-4.66222	Ldhd	-1.64227	0.000615982	0.0120972	Down
-2.95783	Col11a2	-1.68452	0.0101235	0.0610431	Down
-5.76211	Aldh18a1	-1.6869	3.8496e-05	0.00236667	Down
-3.15259	mt-Nd3	-1.7558	0.010486	0.0625807	Down
-4.93421	Pxmp2	-1.7672	0.000658313	0.0125704	Down
-2.60601	Mtnd4	-1.87633	0.0245285	0.104003	Down
-6.22279	Amy2a5	-1.88695	2.22085e-05	0.00184722	Down
-2.38887	Ttn	-1.89472	0.0407841	0.143071	Down
-2.86117	Fabp4	-1.90392	0.0130703	0.0722201	Down
-4.32673	Prss2	-1.93122	0.000974929	0.0152759	Down
-4.68626	Sardh	-1.93974	0.000655514	0.0125704	Down
-6.85694	Mbp	-2.0094	2.55662e-05	0.00186789	Down
-4.65095	Aldh1l1-1	-2.01541	0.000289204	0.00834561	Down
-6.18121	Haao	-2.04132	5.99887e-05	0.00323645	Down
-3.74558	Ass1	-2.05117	0.00176415	0.0215975	Down
-4.7735	Fabp1	-2.10627	0.000248352	0.00747171	Down
-5.24587	Mpz	-2.10629	0.000114219	0.00482107	Down
-5.36343	Arg1	-2.14762	6.34541e-05	0.00326168	Down
-6.67769	Atp2a1	-2.16613	1.70582e-05	0.00150752	Down
-3.1729	Smim11	-2.22991	0.0106019	0.0629875	Down
-2.76958	Krt2	-2.2428	0.0143848	0.0770458	Down
-2.69757	Myh1	-2.28855	0.025131	0.10529	Down
-7.89592	Gnmt	-2.32415	8.31241e-07	0.000391792	Down
-3.84141	Krt10	-2.61379	0.00158774	0.0203922	Down
-6.32435	Zg16	-2.8402	1.02715e-05	0.00121959	Down
-6.80378	Bpifa2	-3.31648	4.55248e-06	0.000790046	Down
-9.9318	Cps1	-3.8889	8.55966e-08	0.000121034	Down

## Sheet: EGFP MC3 vs no cargo 
scores	names	logfoldchanges	pvals	pvals_adj	diffexpressed
5.07738	Atp5mf	3.54554	0.000173647	0.00207204	Up
6.69282	Pdhb	2.84085	7.00063e-06	0.000285672	Up
7.88241	Casq2	2.71874	3.8348e-06	0.000197178	Up
4.15835	Atp5f1d	2.66918	0.00176865	0.010377	Up
11.3026	Neb	2.3522	5.75709e-09	1.6281e-05	Up
7.69645	Acat1	2.33781	1.95511e-06	0.000134855	Up
8.57082	Eci1	2.3277	3.12604e-06	0.000173342	Up
8.58723	Tubb4b	2.20779	2.88396e-07	5.27716e-05	Up
3.55086	Atp5pf	2.1833	0.00289937	0.0144356	Up
10.522	Atp1a1	2.10196	4.56643e-08	2.15231e-05	Up
10.2087	Mrpl58	2.08826	2.97272e-08	1.95384e-05	Up
7.58112	Ndufa3	2.08177	6.7306e-06	0.000284091	Up
9.21514	Mrpl15	2.06217	3.91982e-07	5.83434e-05	Up
5.4811	Idh3b	2.05044	8.36302e-05	0.00130572	Up
7.41663	Pdha1	2.02227	1.89806e-06	0.000134193	Up
3.3417	Ndufv2	2.00257	0.00492174	0.021057	Up
6.88961	Ogdhl	1.99352	4.62164e-05	0.000907639	Up
10.164	Rpl23a	1.99234	2.59831e-06	0.000166404	Up
6.9114	Coq7	1.99122	3.07556e-05	0.000726237	Up
4.60348	Fus	1.98839	0.000524519	0.00452237	Up
7.30204	Mrpl49	1.94129	2.86479e-06	0.000166404	Up
5.56046	Hnrnpa2b1	1.87804	4.49878e-05	0.000902308	Up
5.02878	Ndufs6	1.87724	0.00025598	0.00270117	Up
7.95556	Ewsr1	1.8763	1.03288e-06	8.64706e-05	Up
6.34585	Uqcrfs1	1.87377	1.23185e-05	0.000394368	Up
5.50491	Idh3a	1.8686	6.05262e-05	0.00105659	Up
8.16909	Ndufs4	1.86817	5.90386e-07	7.40761e-05	Up
6.40937	Pebp1	1.85016	6.72181e-05	0.00113828	Up
7.90806	Hibadh	1.78142	6.88834e-07	7.54854e-05	Up
4.64759	Gadd45gip1	1.7802	0.000342329	0.0033383	Up
8.61649	Synpo	1.75919	3.47776e-06	0.000182132	Up
7.3633	Rps18	1.74575	1.68732e-06	0.000125572	Up
7.25406	Hnrnpu	1.74415	1.0343e-05	0.000356709	Up
3.95248	Guf1	1.72506	0.00185493	0.0106352	Up
4.3734	Ndufs8	1.70346	0.00128936	0.00834393	Up
8.00245	Mrpl41	1.69852	6.97977e-06	0.000285672	Up
7.00988	Lasp1	1.68955	3.06994e-06	0.000173342	Up
8.74815	Atp5f1b	1.68638	8.06353e-07	8.44581e-05	Up
6.27979	Nebl	1.67057	0.000135952	0.0017476	Up
3.31712	Cox5a	1.66205	0.00458397	0.0199132	Up
2.61668	Cox20	1.65594	0.0211479	0.0611515	Up
8.10179	Txndc12	1.6508	6.93996e-07	7.54854e-05	Up
5.99916	Akap2	1.6351	3.00587e-05	0.000726237	Up
3.01643	Septin11	1.6279	0.0126072	0.041651	Up
3.73911	Hba	1.6256	0.00205074	0.0113939	Up
7.11155	Fubp1	1.61241	4.98704e-06	0.00023904	Up
3.82922	Hnrnpm	1.60827	0.00153809	0.00939464	Up
4.23164	Mrpl38	1.59127	0.00063684	0.00522024	Up
5.58103	Aco2	1.58674	7.10519e-05	0.00118197	Up
6.82998	Ddx5	1.57256	1.28698e-05	0.000403432	Up
3.94548	Rpsa	1.5709	0.0013339	0.0085929	Up
5.59844	Septin5	1.56295	5.91067e-05	0.00104032	Up
6.08652	Uqcrh	1.55656	0.000167937	0.00204142	Up
9.15802	Eef1d	1.55387	4.27431e-07	6.04387e-05	Up
5.86503	Ndufb5	1.54735	4.89629e-05	0.000928141	Up
4.30405	Etfb	1.54063	0.000682585	0.00545296	Up
4.22797	G3bp1	1.53814	0.00122944	0.00815933	Up
3.73462	Rps10	1.53035	0.00187509	0.0107127	Up
3.73108	Slc2a4	1.52229	0.00299209	0.0147415	Up
6.46148	Acot1-1	1.51846	2.48864e-05	0.000645678	Up
5.05999	Mrpl50	1.50029	0.000149163	0.00190015	Up
2.72821	Prpf19	1.49863	0.0226216	0.0641662	Up
6.88638	Hnrnpl	1.49574	3.99236e-06	0.000201614	Up
2.91969	Uqcrq	1.48832	0.0101486	0.0356798	Up
5.50416	Rab5c	1.48257	0.000103039	0.00151901	Up
5.54376	Hnrnpc	1.45825	0.000180406	0.00212578	Up
4.32008	Pdhx	1.45754	0.000540199	0.00461535	Up
5.25252	Rpl6	1.45598	0.000100558	0.00151265	Up
5.58073	Khsrp	1.44755	7.77197e-05	0.00123409	Up
6.59242	Elavl1	1.44662	3.39763e-05	0.000756575	Up
6.4805	Dld	1.4391	8.11583e-06	0.000310156	Up
3.43852	Ppp2ca	1.43517	0.00427042	0.0188995	Up
9.84302	Xirp1	1.4273	3.45446e-08	1.95384e-05	Up
4.1869	Cyc1	1.41953	0.00080583	0.00617585	Up
3.04675	Mrpl14	1.41353	0.00843498	0.0311411	Up
4.81165	Canx	1.41	0.000244275	0.00263668	Up
3.45036	Septin10	1.40761	0.00819543	0.0304956	Up
4.46477	Mrpl28	1.40191	0.000425513	0.00382016	Up
2.99582	Rps21	1.40045	0.00891246	0.0324381	Up
2.27682	Srsf3	1.39702	0.0402709	0.0987737	Up
6.51922	Pcca	1.39637	9.92716e-05	0.00150128	Up
3.77935	Rps19	1.39532	0.00170446	0.0101089	Up
8.18354	Mrps22	1.39493	6.02457e-07	7.40761e-05	Up
7.2237	Coq6	1.39325	8.34548e-06	0.00031468	Up
8.88864	Mrpl54	1.39219	1.42452e-07	3.43754e-05	Up
5.73311	Rpl27	1.391	4.67165e-05	0.000911132	Up
7.0794	Rab14	1.38454	6.55874e-06	0.000284091	Up
3.30727	Oxct1	1.38161	0.00621439	0.0249635	Up
5.7218	Sucla2	1.37182	6.10986e-05	0.00106004	Up
5.77078	Smpx	1.37158	0.000134274	0.00174187	Up
4.56966	Rps13	1.35849	0.000345343	0.00335338	Up
5.84901	Hnrnpd	1.3553	2.95266e-05	0.000726097	Up
4.85202	Rps14	1.35427	0.000396898	0.00366807	Up
4.13491	Endog	1.35352	0.00089256	0.00664252	Up
6.7202	Pabpc4	1.35321	6.70959e-06	0.000284091	Up
7.75143	Atp5f1a	1.35144	8.73952e-07	8.64706e-05	Up
4.89371	Qki	1.34454	0.000276786	0.00285675	Up
6.39136	Hadhb	1.34341	8.99657e-06	0.000321578	Up
5.5471	Vapb	1.33911	0.000301921	0.00306034	Up
7.9307	Suclg2	1.33756	1.146e-06	9.00247e-05	Up
3.81177	C1qbp	1.33451	0.00158899	0.00959662	Up
7.27432	Mrps26	1.3344	6.04608e-06	0.000267161	Up
5.6506	Mrpl12	1.32877	0.000130715	0.00170351	Up
5.16378	Ufd1	1.32858	9.42915e-05	0.00144139	Up
6.01861	Ogdh	1.324	3.16744e-05	0.000726237	Up
5.04954	Bsg	1.31986	0.000119814	0.00164187	Up
4.3996	Etfa	1.31229	0.000839095	0.00636183	Up
7.17001	Mrpl13	1.30867	1.92232e-05	0.000532973	Up
4.42551	Mcee	1.30015	0.000424196	0.00382016	Up
6.2436	Rpl26	1.29921	2.06577e-05	0.000560536	Up
5.46294	Hnrnpr	1.29746	5.3462e-05	0.000962997	Up
4.62566	Hspd1	1.29662	0.000292508	0.00299715	Up
4.20425	Gatd3	1.29599	0.000960239	0.00690981	Up
9.88591	Asph	1.29523	1.16372e-07	3.29099e-05	Up
5.09914	Tufm	1.29213	0.000115082	0.00161115	Up
5.70965	Pgk1	1.29118	0.000191154	0.0021886	Up
3.73932	Serbp1	1.28556	0.0031694	0.0152953	Up
5.29384	Dlst	1.28527	7.74867e-05	0.00123409	Up
2.89301	Ndufa12	1.27759	0.0150678	0.0473917	Up
4.11103	Synpo2l	1.27731	0.00150887	0.00929363	Up
4.51532	Rpl7a	1.27691	0.000421046	0.00382016	Up
5.11899	Ddx1	1.27614	0.000218742	0.00242589	Up
9.23867	Ldb3	1.27459	1.65384e-07	3.59774e-05	Up
8.48819	Vcp	1.26146	5.30358e-07	7.14215e-05	Up
6.12753	Folh1	1.25906	2.0812e-05	0.000560536	Up
5.52964	Cd34	1.24454	4.92296e-05	0.000928141	Up
3.49632	Mrpl53	1.24427	0.00307506	0.0149677	Up
3.31231	Ndufb10	1.23916	0.00649478	0.0257967	Up
7.67383	Ablim1	1.23804	9.60863e-07	8.64706e-05	Up
3.73115	Pbxip1	1.23721	0.00490257	0.0210387	Up
2.73435	Serpinc1	1.22334	0.0198957	0.0586094	Up
6.52269	Coq5	1.21671	7.0711e-06	0.000285672	Up
5.02617	Tomm40	1.21273	0.000375382	0.00352684	Up
2.42727	Rpl35	1.20718	0.0273898	0.0742021	Up
4.96214	Myoz2	1.20444	0.000184141	0.00215186	Up
6.81846	Gfm1	1.20371	2.99911e-05	0.000726237	Up
9.2215	Nap1l4	1.20195	1.45865e-07	3.43754e-05	Up
6.14113	Grsf1	1.19739	2.52485e-05	0.000649116	Up
4.29472	Nfu1	1.19221	0.00071283	0.00564673	Up
5.37859	Acss1	1.19209	0.000226375	0.00250073	Up
4.27772	Sdhb	1.19164	0.000601699	0.00499004	Up
4.71947	Pkm	1.18948	0.000234622	0.00255624	Up
7.85989	Cox7a2l	1.18678	9.32355e-06	0.000325518	Up
3.11733	Itih2	1.1865	0.00993949	0.0353127	Up
4.7762	Ddx17	1.18568	0.000253639	0.00270117	Up
3.37392	Mypn	1.18446	0.00921465	0.0332386	Up
7.03825	Nceh1	1.17997	2.86346e-06	0.000166404	Up
7.65176	Synpo2	1.17788	9.91e-07	8.64706e-05	Up
2.60757	Uqcr11	1.17784	0.019081	0.0567415	Up
2.99814	Atp5pb	1.17284	0.0126228	0.0416539	Up
4.40121	Cox5b	1.16975	0.000578556	0.0048407	Up
4.30457	Rbpms	1.1683	0.000613168	0.00505551	Up
4.23168	Rpl17	1.16734	0.000645541	0.00526106	Up
3.09288	Chchd4	1.16221	0.00739811	0.028311	Up
4.01647	Ndufc2	1.16199	0.00112201	0.00759103	Up
5.49914	Hnrnpk	1.15959	0.000154546	0.00193153	Up
4.79208	Lzic	1.15921	0.000261545	0.00273945	Up
5.11843	Mrpl40	1.15191	0.000107058	0.00156062	Up
4.05586	Rpl8	1.14897	0.000918924	0.00672971	Up
2.89414	Rpl13a	1.14663	0.0140202	0.0448013	Up
8.3488	Ahnak	1.13617	3.24248e-07	5.27716e-05	Up
5.30724	Mrpl24	1.1329	0.000127193	0.00168085	Up
5.24523	Hdhd2	1.13161	9.3855e-05	0.00144139	Up
2.62932	Ndufa7	1.1303	0.0187044	0.0558565	Up
4.00771	Pptc7	1.13012	0.0012546	0.00823207	Up
3.79882	Ociad1	1.12652	0.00254499	0.0130621	Up
4.71646	Pdk1	1.12582	0.000255687	0.00270117	Up
7.75418	Eef1b	1.12435	1.09078e-06	8.81352e-05	Up
3.05059	Cd36	1.12345	0.00800575	0.0299079	Up
5.52084	Rtcb	1.12224	4.91122e-05	0.000928141	Up
3.77213	Atp5pd	1.11511	0.00448865	0.01965	Up
4.04334	Tfam	1.11286	0.00117214	0.00789239	Up
6.3061	Coq8a	1.11271	4.07565e-05	0.000853773	Up
4.90629	Hnrnpul2	1.11165	0.000173124	0.00207204	Up
3.11088	Gars1	1.11029	0.010719	0.0370578	Up
7.99518	Mmut	1.10876	8.59483e-06	0.000316174	Up
4.82347	Dglucy	1.10463	0.000510037	0.00442449	Up
3.46939	Aars2	1.10426	0.00558534	0.0230589	Up
3.39006	Snrnp70	1.10392	0.00395158	0.0178516	Up
3.79761	Plin4	1.10141	0.0016684	0.00995408	Up
5.64135	Pdap1	1.09815	0.000176936	0.00210242	Up
3.56729	Dpysl3	1.09266	0.00258599	0.0132246	Up
4.74514	Sars1	1.0926	0.000311246	0.00311026	Up
4.26698	Bves	1.09234	0.000884051	0.00661663	Up
4.08209	Mrpl22	1.09185	0.00217917	0.0118943	Up
4.59569	U2af2	1.08261	0.000361829	0.00343373	Up
6.92479	Atp1b1	1.0825	8.10372e-06	0.000310156	Up
5.79887	Vasp	1.0822	3.47552e-05	0.00076192	Up
3.22159	Hsd17b8	1.07887	0.00644232	0.0256604	Up
4.4705	Hbb-y	1.07686	0.000401875	0.00370196	Up
4.65924	Sra1	1.07675	0.00026353	0.00273993	Up
4.95343	Eno3	1.07122	0.000172968	0.00207204	Up
4.22917	Msrb2	1.07104	0.00159491	0.00959662	Up
5.65622	Ppp3r1	1.06778	4.54381e-05	0.000904922	Up
6.29034	Cap2	1.06576	1.22556e-05	0.000394368	Up
6.62719	Hsdl2	1.06404	1.06578e-05	0.000363135	Up
3.96607	Atp1a2	1.06253	0.00126751	0.00827831	Up
4.27174	Ppp1r12b	1.06115	0.00126492	0.00827831	Up
5.39003	Dsc2	1.06066	0.000313075	0.00311752	Up
5.4245	Ckmt2	1.059	9.80156e-05	0.00149026	Up
5.17853	Lman1	1.05144	0.000320863	0.00317273	Up
3.54704	Hbb-b1	1.05137	0.00319387	0.015361	Up
4.92493	Rps12	1.05005	0.000640188	0.00523252	Up
3.19489	Rab5b	1.04704	0.00749525	0.0285629	Up
3.64082	Bckdha	1.04419	0.00257986	0.0132171	Up
4.2821	Atp5po	1.04123	0.000656155	0.00528663	Up
5.97402	Sdr39u1	1.03535	2.20144e-05	0.000587327	Up
2.36748	Echdc2	1.02894	0.0308619	0.0805742	Up
5.37809	Mrpl2	1.02691	6.3071e-05	0.00107449	Up
2.98279	Psma4	1.02564	0.00909385	0.0329288	Up
4.13896	Rpl31	1.02523	0.000831261	0.0063364	Up
3.21371	Eno2	1.02397	0.00587296	0.0238631	Up
6.07093	Clybl	1.02279	2.31008e-05	0.000604899	Up
3.90447	Rps5	1.01792	0.0014923	0.0092346	Up
3.86551	Ndufb7	1.0116	0.00170903	0.0101112	Up
2.5339	Tardbp	1.00755	0.0221719	0.0631771	Up
4.34352	Hspb1	1.00145	0.000596856	0.00496444	Up
-3.21839	Atad3	-1.00268	0.00804632	0.0299956	Down
-5.86766	Tmem43	-1.00758	5.40455e-05	0.000967345	Down
-4.73083	Hsd17b12	-1.00817	0.000680254	0.00544974	Down
-3.3942	Gfpt1	-1.00859	0.00370769	0.017105	Down
-4.14272	Phyh	-1.01015	0.00076726	0.00592844	Down
-6.53571	Synm	-1.01702	8.69083e-06	0.000316174	Down
-4.81605	Ap2a2	-1.01847	0.000190455	0.0021886	Down
-3.48421	Tut7	-1.01943	0.00320648	0.0153864	Down
-7.18081	Smc3	-1.02529	3.22219e-06	0.000175237	Down
-2.2833	Prkca	-1.02731	0.0405199	0.0991264	Down
-5.02003	Lmnb2	-1.0313	0.000500621	0.00436962	Down
-2.64767	Phgdh	-1.03207	0.0175581	0.0533343	Down
-2.80135	Rgn	-1.05603	0.0145642	0.0460195	Down
-3.17071	Pik3c2a	-1.05627	0.0060008	0.0242086	Down
-3.19603	Nudt12	-1.05661	0.00597326	0.024132	Down
-4.36041	Pxmp2	-1.05729	0.00094848	0.00685848	Down
-6.60728	Myh10	-1.05796	1.08091e-05	0.000363905	Down
-4.29813	Postn	-1.05861	0.000652104	0.00528409	Down
-3.76699	Tgfbi	-1.05889	0.00207595	0.0114888	Down
-4.56825	Mug1	-1.07357	0.000421487	0.00382016	Down
-4.48149	Hm13	-1.08526	0.000386373	0.00359428	Down
-3.36564	S100a9	-1.09534	0.00550552	0.0228965	Down
-6.24288	Lama2	-1.09631	6.77526e-05	0.0011405	Down
-6.4791	Fdps	-1.10311	6.23835e-05	0.00106922	Down
-2.9192	H3c11	-1.10431	0.0100597	0.0355932	Down
-5.80893	Hsd17b4	-1.1122	6.19743e-05	0.00106868	Down
-5.85401	Tbc1d15	-1.11371	4.83442e-05	0.000928141	Down
-5.53936	Dnaja1	-1.11914	4.61988e-05	0.000907639	Down
-3.1804	Ttn	-1.12085	0.00694786	0.0269528	Down
-4.42484	Pik3r4	-1.12945	0.000726101	0.00573459	Down
-4.16983	Maoa	-1.14079	0.000945636	0.00685708	Down
-3.69525	Tpm2	-1.14983	0.00197684	0.0110526	Down
-2.38115	Dynll1	-1.15405	0.030061	0.0794511	Down
-7.1114	Cfhr4	-1.15724	4.10899e-06	0.000203864	Down
-4.68278	Fbp1	-1.16566	0.000358467	0.00341328	Down
-5.74687	Lamc1	-1.17073	0.000108491	0.00156537	Down
-2.75847	Map2k3	-1.17234	0.0177211	0.0537718	Down
-4.15587	Eea1	-1.1754	0.00228709	0.0122036	Down
-3.60255	Lmna	-1.17752	0.00346446	0.0161675	Down
-2.97115	Col3a1	-1.17866	0.0103874	0.0362323	Down
-4.52838	Myh9	-1.18027	0.00103367	0.00711246	Down
-7.52748	Tmem205	-1.1932	1.80026e-06	0.000130542	Down
-3.11067	Aldh1l1	-1.19586	0.00834371	0.0309253	Down
-3.8391	Fmo2	-1.19594	0.00305645	0.0149677	Down
-3.74215	Mthfd1l	-1.19745	0.00188691	0.0107399	Down
-2.55074	Dnajb2-1	-1.20693	0.028009	0.0753659	Down
-2.84328	Fah	-1.2078	0.0120859	0.0405536	Down
-2.84245	Col4a1	-1.20926	0.0186115	0.0556968	Down
-3.87774	Gstt3	-1.21423	0.00142239	0.00895883	Down
-5.50131	Sgpp1	-1.225	7.40824e-05	0.00120405	Down
-4.53606	Cnp	-1.22731	0.000432348	0.00386924	Down
-9.01463	Crocc	-1.23304	1.14056e-07	3.29099e-05	Down
-2.33664	Cbr2	-1.24067	0.0379278	0.0942568	Down
-5.6885	Nt5c2	-1.25033	5.11638e-05	0.000945694	Down
-6.26206	Col6a1	-1.25306	3.99575e-05	0.000849622	Down
-3.81023	Lpp	-1.26101	0.00232935	0.0123591	Down
-4.60974	Ager	-1.28079	0.000484468	0.00428148	Down
-6.20795	Arl6ip1	-1.28285	1.36662e-05	0.000414866	Down
-6.40367	Lama5	-1.28475	3.21003e-05	0.000726237	Down
-7.60042	Acox1	-1.28998	2.13021e-06	0.000143434	Down
-5.17621	Sfxn3	-1.30423	0.000208764	0.00237102	Down
-4.85171	Ephx1	-1.30535	0.000548792	0.00466061	Down
-3.45407	Ppbp	-1.31028	0.00331336	0.015617	Down
-6.35651	Smyd5	-1.31069	1.47384e-05	0.000428967	Down
-3.52728	Mttp	-1.31801	0.00304241	0.0149374	Down
-5.00379	Glul	-1.33224	0.000308803	0.00310495	Down
-5.00892	Thy1	-1.33996	0.000135876	0.0017476	Down
-3.53179	Prxl2a	-1.34007	0.00277231	0.0139503	Down
-2.98307	2210010C04Rik	-1.3476	0.0115625	0.0393486	Down
-5.0173	Dop1b	-1.35564	0.000127158	0.00168085	Down
-4.15164	Alad	-1.35721	0.000889497	0.0066372	Down
-4.06436	Ca1	-1.3725	0.000974742	0.00696104	Down
-2.82965	Myh7	-1.38156	0.0130811	0.0428966	Down
-5.15716	Nedd4l	-1.38784	0.000168193	0.00204142	Down
-6.52411	Col6a2	-1.39652	1.47864e-05	0.000428967	Down
-2.96707	Pygb-1	-1.40416	0.00958683	0.0342317	Down
-4.85914	Ogn	-1.40895	0.000186902	0.00217514	Down
-3.4619	Hist2h2bb	-1.41132	0.00337369	0.0158113	Down
-3.43309	Myh11	-1.41675	0.00421957	0.0187331	Down
-3.48136	Col4a4	-1.41846	0.00379648	0.0173729	Down
-4.99257	Prelp	-1.41897	0.000235015	0.00255624	Down
-4.06159	Myh1	-1.43066	0.00136342	0.00872344	Down
-3.67272	Rida	-1.43277	0.00367389	0.0170045	Down
-3.61826	Taok3	-1.43711	0.00233863	0.0123619	Down
-6.30483	Tkfc	-1.4775	7.67696e-05	0.00123355	Down
-2.39821	Scgb1a1	-1.47801	0.0352727	0.0891432	Down
-5.80081	Gstt1	-1.49248	8.05553e-05	0.00126561	Down
-6.03539	Aldh18a1	-1.49475	0.000126908	0.00168085	Down
-4.37334	Hpd	-1.50058	0.00101833	0.00705669	Down
-3.81803	Vsig10l2	-1.50728	0.00291476	0.0144743	Down
-7.32754	Bgn	-1.5189	5.19863e-05	0.000954658	Down
-5.10661	H4c16	-1.52435	0.000151386	0.00191125	Down
-3.46025	Pygl	-1.53334	0.00327136	0.015508	Down
-5.70289	Gm1553	-1.5644	0.00012018	0.00164187	Down
-5.6207	Lonp2	-1.57396	0.000104442	0.00153037	Down
-3.85096	Col1a2	-1.59219	0.00292934	0.0145082	Down
-5.44021	H2bc21	-1.60709	5.79753e-05	0.00103116	Down
-4.97102	Dcn	-1.61676	0.000487527	0.0042951	Down
-5.56836	Aspn	-1.63367	0.000178714	0.00211466	Down
-2.59497	Krt7	-1.64011	0.0202894	0.0593364	Down
-4.75504	Asl	-1.64552	0.000248664	0.00267385	Down
-3.16977	Col1a1	-1.64716	0.00595829	0.024132	Down
-6.08743	Erlin1	-1.65125	3.45067e-05	0.00076192	Down
-4.87314	Cel	-1.65504	0.000181608	0.00213107	Down
-3.29796	Gatm	-1.67685	0.00744363	0.0284083	Down
-3.68991	Mfap2	-1.70612	0.00280558	0.0140927	Down
-3.10556	Krt5	-1.74144	0.00886306	0.0323416	Down
-2.35477	Myh13	-1.76467	0.0404996	0.0991264	Down
-6.27523	Agr2	-1.77974	1.14451e-05	0.000380786	Down
-6.27701	Acly	-1.79514	1.24111e-05	0.000394368	Down
-4.56396	Aldh1a1	-1.80391	0.000423822	0.00382016	Down
-5.69078	Acsl5	-1.84668	0.000190245	0.0021886	Down
-7.34192	Man2a1	-1.84973	9.09697e-06	0.000321578	Down
-2.82486	Krt2	-1.90354	0.0122219	0.0408155	Down
-7.52071	Plvap	-1.90703	7.43985e-06	0.000296337	Down
-5.24519	Haao	-1.92549	0.000111515	0.00158474	Down
-5.30858	Mbp	-1.94627	7.1483e-05	0.00118219	Down
-5.07681	Sardh	-2.05037	0.00044941	0.00400925	Down
-3.96645	Hmgcs2	-2.07815	0.00118848	0.00795554	Down
-6.68462	Aldob	-2.13016	3.09845e-05	0.000726237	Down
-5.38247	Fabp1	-2.14165	0.000154008	0.00193153	Down
-8.56515	Ca3	-2.22409	3.32725e-07	5.27716e-05	Down
-7.36992	Adh1	-2.29002	8.72051e-06	0.000316174	Down
-6.22625	Mpz	-2.31368	4.18654e-05	0.000864199	Down
-7.23022	Fasn	-2.49384	3.8227e-05	0.000825237	Down
-5.67829	Nipsnap1	-2.53908	4.2494e-05	0.000870818	Down
-7.11503	Ckmt1	-2.57474	5.92261e-05	0.00104032	Down
-4.72728	Mcpt4	-2.60801	0.000651278	0.00528409	Down
-3.71318	Krt10	-2.62253	0.00215429	0.011784	Down
-10.4116	Acaca	-2.64746	9.74212e-07	8.64706e-05	Down
-7.85073	Atp2a1	-2.7575	1.19506e-06	9.1341e-05	Down
-6.65667	Ass1	-2.79629	3.98522e-05	0.000849622	Down
-9.94174	Amy2a5	-2.84695	3.00138e-07	5.27716e-05	Down
-5.96412	Prss2	-2.93478	2.80154e-05	0.000707389	Down
-8.76282	Arg1	-3.09944	3.35887e-07	5.27716e-05	Down
-9.30344	Aldh1l1-1	-3.30059	2.83872e-06	0.000166404	Down
-8.78994	Zg16	-3.36604	6.86701e-07	7.54854e-05	Down
-10.1466	Gnmt	-3.45926	2.53393e-08	1.95384e-05	Down
-9.92782	Bpifa2	-3.89396	9.41991e-08	3.29099e-05	Down
-11.8032	Cps1	-4.4775	1.78722e-08	1.95384e-05	Down

## Sheet: SM-102 spike vs PBS
scores	names	logfoldchanges	pvals	pvals_adj	diffexpressed
11.0292	Ifit3	4.0879	2.0382e-06	2.03913e-05	Up
18.3886	Fgg	3.89655	3.40695e-09	2.23852e-07	Up
8.36628	Fhod1	3.81083	3.2035e-07	5.66038e-06	Up
11.1463	Ca2	3.62088	4.47245e-07	6.99939e-06	Up
13.2557	Igtp	3.60332	4.96925e-10	5.44381e-08	Up
11.2702	Tapbp	3.31297	5.5072e-09	3.17533e-07	Up
6.02388	Slc4a1	3.066	7.92163e-05	0.000367955	Up
9.63074	Itih3	3.00417	1.40097e-07	2.81609e-06	Up
20.6026	Lgals1	2.9767	4.88527e-12	2.67591e-09	Up
18.529	Tax1bp3	2.90151	2.72052e-10	3.97377e-08	Up
10.9639	Bpgm	2.86261	4.76916e-08	1.20747e-06	Up
16.7097	H2-K1	2.85501	2.13483e-09	1.64105e-07	Up
10.9897	Ptrh2	2.85235	3.75552e-08	1.01584e-06	Up
10.8081	Hp1bp3	2.80236	1.17187e-06	1.47562e-05	Up
14.6157	Lgals9	2.68743	5.00431e-08	1.24596e-06	Up
13.6269	Hpx	2.62198	2.98076e-08	9.2219e-07	Up
11.5538	Fgb	2.59134	3.9498e-09	2.47257e-07	Up
10.0694	Lum	2.59084	3.32201e-08	9.7968e-07	Up
9.05424	Mfap2	2.57354	1.08781e-07	2.31396e-06	Up
9.53554	Apobec2	2.54699	7.95322e-07	1.12423e-05	Up
10.269	Pzp	2.52951	1.52414e-06	1.68656e-05	Up
13.5574	Cmpk2	2.43193	1.65754e-08	6.72531e-07	Up
10.9901	Gpam	2.39264	7.4068e-08	1.72642e-06	Up
16.3037	C3	2.38301	2.62444e-11	6.44278e-09	Up
15.7662	Atic	2.37758	3.27e-10	4.21445e-08	Up
19.0721	H2-D1	2.35987	1.77372e-09	1.55448e-07	Up
9.57115	Atp6v1d	2.3056	1.89896e-07	3.58675e-06	Up
7.63186	Cyb5r3	2.30132	2.07641e-05	0.000127793	Up
12.5482	Eif3h	2.25791	2.17209e-09	1.64105e-07	Up
13.7168	Aasdhppt	2.24501	3.81393e-10	4.6424e-08	Up
9.80053	Rpl27a	2.2323	7.06035e-07	1.03128e-05	Up
10.7794	Nudt19	2.19446	1.2023e-08	5.52821e-07	Up
11.0649	Iigp1	2.18	9.57575e-08	2.13581e-06	Up
8.48918	Adh5	2.15429	1.0858e-06	1.41607e-05	Up
5.69413	Itih4	2.13736	6.85066e-05	0.000325592	Up
15.2748	Sdhc	2.13672	3.24308e-10	4.21445e-08	Up
7.58913	Ruvbl1	2.12946	1.00503e-05	7.31572e-05	Up
14.2953	Cp	2.04951	1.56922e-10	3.1256e-08	Up
10.6186	Itgb1bp2	2.02441	1.07031e-07	2.30289e-06	Up
8.86356	Stk38	2.02277	2.26925e-07	4.10904e-06	Up
17.8424	Apoa1	2.01963	7.34324e-12	3.21781e-09	Up
9.44938	Stat1	2.00034	6.16573e-08	1.48452e-06	Up
4.55498	Prdx2	1.97412	0.00172885	0.0045803	Up
10.0313	Rilpl1	1.96892	2.98838e-08	9.2219e-07	Up
10.0025	Gda	1.96315	1.96325e-07	3.67647e-06	Up
11.5728	Capza2	1.94566	4.37863e-09	2.66488e-07	Up
9.06309	Alas1	1.94133	1.25875e-06	1.53537e-05	Up
11.9622	Aldh7a1	1.93843	1.01061e-08	4.92054e-07	Up
14.6778	Ifi204	1.91296	5.55981e-10	5.80073e-08	Up
7.49755	Rpl32	1.90664	2.56703e-05	0.00015201	Up
9.99742	Sgf29	1.89442	3.24134e-08	9.7968e-07	Up
8.42484	Ankfy1	1.88911	4.302e-07	6.85672e-06	Up
13.0175	Bst2	1.88402	2.59891e-09	1.83684e-07	Up
9.51947	Aldh1l2	1.88245	7.90212e-07	1.12423e-05	Up
12.6766	Serpina3k	1.88003	5.31067e-07	7.91543e-06	Up
5.52862	Pes1	1.85508	0.000100457	0.00044555	Up
4.26388	Rpl23	1.83566	0.00195555	0.00507054	Up
3.53554	Cfl1	1.83053	0.00710517	0.0146724	Up
8.81498	Mrpl1	1.82673	6.98827e-06	5.559e-05	Up
10.8625	Fn1	1.82094	1.45452e-08	6.24875e-07	Up
13.0272	Bnip3	1.81706	1.95528e-09	1.64105e-07	Up
16.2253	Fga	1.81556	1.30517e-09	1.24332e-07	Up
10.456	Gc	1.81317	1.63159e-08	6.72531e-07	Up
6.14567	Cacna1c	1.8096	0.000120113	0.000513999	Up
10.0991	Park7	1.80893	2.40737e-08	8.6468e-07	Up
8.59245	Vps4a	1.80546	1.28685e-06	1.54917e-05	Up
6.50131	Serpina1a	1.80463	1.14101e-05	8.03844e-05	Up
8.04246	Sec63	1.80281	1.35671e-05	9.09807e-05	Up
7.36671	Mrpl3	1.78907	1.35786e-05	9.09807e-05	Up
7.91139	Dnajb5	1.78704	6.1186e-06	5.05881e-05	Up
5.97819	Thy1	1.78419	4.29375e-05	0.000225602	Up
6.50035	Hnrnpc	1.77026	1.57465e-05	0.000102987	Up
6.10339	Fdps	1.76055	0.000178583	0.000707137	Up
7.02622	Dtymk	1.74548	1.34952e-05	9.09807e-05	Up
7.35272	Aifm2	1.73838	3.46318e-05	0.000187949	Up
9.75473	B2m	1.71962	5.20088e-08	1.28035e-06	Up
7.92806	Gosr2	1.71937	3.05138e-06	2.86935e-05	Up
6.92828	Uba7	1.71728	9.24902e-06	6.84615e-05	Up
9.62543	C4b	1.70598	5.87467e-08	1.43016e-06	Up
7.09994	Gng11	1.70355	2.70104e-05	0.000157393	Up
7.09199	Bclaf1	1.70335	4.56243e-05	0.000237536	Up
7.03425	Fam98a	1.70254	4.845e-05	0.000249188	Up
5.16905	Postn	1.69887	0.000128992	0.000545601	Up
10.2938	Preb	1.69832	5.02172e-07	7.64069e-06	Up
9.34341	Ptpn12	1.6924	1.06805e-06	1.40126e-05	Up
14.2597	Nudt3	1.68397	1.8252e-10	3.20126e-08	Up
6.59153	Sdhaf1	1.68188	1.62368e-05	0.000105251	Up
7.7004	Hddc3	1.68181	1.10114e-06	1.41918e-05	Up
7.5477	Setd3	1.67999	1.05318e-05	7.56562e-05	Up
7.34016	Serpina3m	1.6774	1.96827e-06	2.0058e-05	Up
9.46634	Gbp2	1.66965	4.11391e-07	6.67672e-06	Up
8.72103	Specc1l	1.6654	2.14372e-06	2.12529e-05	Up
6.62182	Tbc1d25	1.65873	4.94426e-05	0.000253105	Up
11.2957	Naa10	1.65002	4.35e-07	6.85672e-06	Up
4.6668	Apoa2	1.62413	0.000746662	0.0023009	Up
8.90264	Ccdc22	1.62254	1.74129e-06	1.81978e-05	Up
5.32585	Hspbp1	1.61697	0.000135371	0.000563414	Up
8.4152	Akap12	1.59098	4.93597e-07	7.616e-06	Up
6.85452	Vapa	1.59092	4.40611e-06	3.8007e-05	Up
8.48383	Ppp6c	1.58806	8.62333e-07	1.18086e-05	Up
2.74528	Csrp2	1.58327	0.0145219	0.0269868	Up
5.92311	Prpf19	1.58277	2.31312e-05	0.000140389	Up
11.418	Pdia4	1.58203	3.45799e-08	9.83955e-07	Up
6.26763	Hba	1.57702	0.000141404	0.000581991	Up
7.10859	Sf3b5	1.57288	7.71547e-06	6.01587e-05	Up
7.50499	Clu	1.56338	1.28337e-06	1.54917e-05	Up
11.2759	Asrgl1	1.56168	1.67784e-07	3.2247e-06	Up
7.32514	Rpl17	1.54271	4.53725e-05	0.000237258	Up
11.3697	Akr1a1	1.54081	2.48419e-08	8.68312e-07	Up
11.1194	Ahsa1	1.54	1.95842e-08	7.17414e-07	Up
5.96647	Rbm39	1.53305	4.84113e-05	0.000249188	Up
5.77098	Emilin1	1.5315	4.0727e-05	0.000215538	Up
7.75819	Oxnad1	1.53107	8.36392e-07	1.15254e-05	Up
5.56705	Zfand1	1.53065	6.47491e-05	0.000314557	Up
7.15624	Rbbp9	1.52457	2.43398e-05	0.000146507	Up
5.27781	Plg	1.52109	0.000376273	0.00130859	Up
10.0995	Pcm1	1.51779	8.07205e-08	1.86167e-06	Up
9.25231	Ddah2	1.51561	1.16252e-07	2.42579e-06	Up
8.40806	Blvrb	1.51498	3.47338e-07	5.89655e-06	Up
4.9516	Apbb1ip	1.51468	0.000165248	0.000663915	Up
8.48006	Map3k20	1.51322	1.26137e-06	1.53537e-05	Up
9.60573	Lrrc57	1.49848	2.01512e-06	2.02969e-05	Up
5.60147	Top1	1.49462	0.000135047	0.000563414	Up
5.48605	Smarca2	1.4867	0.000272616	0.00101409	Up
7.30081	Aplp2	1.48595	1.59415e-05	0.000103952	Up
10.0437	Abcf2	1.47312	1.01717e-07	2.22861e-06	Up
5.80436	Tacc2	1.4709	8.01014e-05	0.000369478	Up
6.83131	Hint2	1.45597	1.76668e-05	0.000111703	Up
5.60619	Dmtn	1.45171	5.5463e-05	0.000277442	Up
5.39503	Jak1	1.45115	6.22823e-05	0.000306653	Up
7.54644	Fmnl3	1.43287	1.16783e-05	8.1748e-05	Up
8.20026	Pnn	1.43058	4.0282e-07	6.5864e-06	Up
6.90689	Acot7	1.42204	7.74555e-06	6.01791e-05	Up
4.9776	Cd37	1.42039	0.000140399	0.000580405	Up
13.6785	Htatsf1	1.41125	1.21111e-08	5.52821e-07	Up
7.7623	Vps13c	1.40599	2.62146e-05	0.000153984	Up
7.82522	Pde3a	1.40582	2.13009e-06	2.12137e-05	Up
6.92761	Dock6	1.40351	6.77797e-06	5.50019e-05	Up
9.85704	Xpo7	1.39875	3.38792e-08	9.7968e-07	Up
4.01702	Ptpmt1	1.39352	0.00191631	0.00499242	Up
3.97922	Mfap5	1.39257	0.00108273	0.00313792	Up
5.23481	Septin4	1.39245	9.06898e-05	0.000408011	Up
5.76963	Hspb8	1.39036	5.89504e-05	0.00029288	Up
6.01232	Ank1	1.38853	3.02046e-05	0.000170562	Up
8.7921	Fam114a2	1.38802	2.25428e-06	2.22483e-05	Up
5.18639	Spta1	1.38781	0.000188461	0.000734728	Up
6.21848	Plpp1	1.38419	3.14762e-05	0.000175037	Up
8.44033	Serpina1d	1.38327	3.49864e-07	5.89655e-06	Up
11.3643	Ubac1	1.3691	4.98005e-09	2.94899e-07	Up
6.01549	Pet100	1.36864	1.82434e-05	0.000114284	Up
8.75534	Gmppb	1.35919	1.05766e-06	1.40126e-05	Up
13.9123	Alb	1.35274	6.46814e-10	6.44168e-08	Up
10.4829	Arpc2	1.34832	3.87755e-07	6.38776e-06	Up
5.88786	Cpt1a	1.34601	3.65881e-05	0.000196965	Up
8.2549	Gls	1.34168	4.34024e-07	6.85672e-06	Up
5.40245	Dhrs7	1.3407	5.86837e-05	0.000292218	Up
10.967	Oplah	1.33505	3.421e-07	5.89655e-06	Up
6.64078	Frmd5	1.33488	8.20106e-06	6.2827e-05	Up
7.86217	Ncl	1.33059	1.57153e-06	1.70171e-05	Up
9.93591	Mrps14	1.32903	3.76615e-07	6.25124e-06	Up
7.12919	Golim4	1.32679	3.65055e-06	3.22514e-05	Up
7.80294	Zfyve21	1.31556	1.36804e-06	1.59435e-05	Up
6.42821	Adipoq	1.30571	4.07238e-05	0.000215538	Up
6.41504	Abr	1.29416	2.6013e-05	0.000153211	Up
8.17785	Tagln2	1.29204	1.48614e-06	1.6776e-05	Up
11.8155	Pgm1	1.28956	4.26053e-08	1.12468e-06	Up
6.06003	Lactb	1.28552	5.24539e-05	0.000264808	Up
6.06585	Cavin3	1.28498	6.57828e-05	0.000317338	Up
5.14783	Ctsb	1.28404	0.000132017	0.000555287	Up
6.94391	Pex13	1.27993	3.87318e-06	3.38808e-05	Up
6.77782	Slc27a1	1.27688	1.54491e-05	0.000101649	Up
6.96045	Eif4b	1.27316	8.08701e-06	6.23896e-05	Up
4.85063	Synm	1.27241	0.000243765	0.000919257	Up
6.71269	Tnpo1	1.27215	1.7324e-05	0.00011002	Up
4.29586	Gsta4	1.27064	0.00142889	0.00394293	Up
6.72802	Entpd2	1.26654	2.9037e-05	0.000164393	Up
7.73387	Dlat	1.26619	8.75737e-06	6.59361e-05	Up
8.23369	Kpna4	1.26318	6.62772e-06	5.4387e-05	Up
7.06473	Brcc3	1.2565	5.217e-06	4.44765e-05	Up
11.0196	Podxl	1.25555	1.161e-07	2.42579e-06	Up
5.14219	Armc1	1.24998	0.000212911	0.000821283	Up
5.99268	Tsg101	1.24339	5.70204e-05	0.000284583	Up
5.33575	Plxnb2	1.24256	0.000237298	0.000897961	Up
5.4884	Plcg1	1.23918	8.05351e-05	0.000370698	Up
6.35897	F13a1	1.23807	1.34968e-05	9.09807e-05	Up
6.26562	Erp44	1.23374	2.66479e-05	0.000156111	Up
4.97636	Nqo2	1.23163	0.000219705	0.00084119	Up
5.79427	Dennd4c	1.23098	8.41537e-05	0.000384126	Up
7.74941	Rabep2	1.22907	2.92854e-06	2.77768e-05	Up
4.88637	Skic8	1.22872	0.000181654	0.000715836	Up
5.97357	Hmgn5	1.22303	2.50003e-05	0.000149399	Up
7.59623	Clptm1	1.2203	2.84789e-06	2.71292e-05	Up
6.99513	Eps15l1	1.2165	7.66487e-06	5.99776e-05	Up
5.42846	Tm9sf2	1.2142	6.56892e-05	0.000317338	Up
3.92543	Bzw1	1.21343	0.00209024	0.00533767	Up
7.41361	Coro1a	1.20713	1.54852e-06	1.70171e-05	Up
7.31681	Svep1	1.20286	8.31686e-06	6.32801e-05	Up
7.41922	Triobp	1.19648	5.29981e-06	4.48335e-05	Up
6.28819	Trmt112	1.19203	1.29143e-05	8.86996e-05	Up
4.18752	Commd6	1.19162	0.000874127	0.0026344	Up
3.51031	Nppa	1.19082	0.00290691	0.00699896	Up
7.33978	Huwe1	1.19026	1.72152e-06	1.81978e-05	Up
7.59027	Tmem141	1.18495	1.34193e-06	1.58073e-05	Up
5.55496	Cyp4b1	1.18325	0.000219309	0.00084119	Up
6.1223	Rpl3	1.17964	7.23749e-05	0.000341018	Up
6.68167	Smarce1	1.17689	2.50249e-05	0.000149399	Up
7.29494	Impdh2	1.17545	7.52695e-06	5.91095e-05	Up
8.40994	Ptgfrn	1.17486	2.33445e-06	2.29362e-05	Up
11.0597	Eif4g2	1.17428	2.98385e-08	9.2219e-07	Up
7.57265	Uso1	1.17261	1.04469e-05	7.52931e-05	Up
3.4268	Ttr	1.1717	0.00383787	0.00877743	Up
6.74269	Eif2b5	1.16884	5.74832e-06	4.80709e-05	Up
5.82619	Mocs3	1.16864	2.59415e-05	0.000153202	Up
7.31473	Nqo1	1.16777	5.52127e-06	4.65273e-05	Up
6.96927	Myh10	1.16177	3.87501e-06	3.38808e-05	Up
4.23537	Uba6	1.1574	0.00188185	0.00491433	Up
5.2321	Klhl40	1.1571	8.60866e-05	0.000390509	Up
6.15909	Mia2	1.15299	5.5113e-05	0.000276322	Up
4.81545	Dnajc8	1.15294	0.000316536	0.0011428	Up
8.7558	Uaca	1.15198	7.64332e-07	1.10139e-05	Up
9.9744	Mecp2	1.14996	2.92489e-08	9.2219e-07	Up
8.18858	Arih1	1.14858	7.29084e-07	1.0579e-05	Up
4.89934	Tor1aip1	1.14697	0.000517046	0.00170097	Up
4.73444	Inhca	1.14472	0.000309441	0.00112997	Up
8.62508	Myo1c	1.14279	2.22845e-07	4.06878e-06	Up
6.04752	Mlf2	1.13455	3.09327e-05	0.000172892	Up
4.30613	Golga1	1.13189	0.00189318	0.00493803	Up
5.5698	Atp1b2	1.12976	7.01822e-05	0.000332834	Up
8.35148	Kank2	1.12798	2.44319e-06	2.38975e-05	Up
5.67697	Ces1c	1.12764	0.000190147	0.000738797	Up
4.99457	Prmt7	1.12246	0.000133034	0.000558386	Up
9.74643	Sf3a1	1.12196	4.429e-08	1.15523e-06	Up
5.93779	Nub1	1.12037	2.39785e-05	0.00014473	Up
5.85179	QNG1	1.12014	0.000312246	0.00113267	Up
4.58984	Rab39b	1.11248	0.00030364	0.00111064	Up
2.46008	Mylk	1.10876	0.0256563	0.0440541	Up
5.53757	Cpsf7	1.10724	7.39856e-05	0.000347115	Up
8.94814	Nagk	1.10561	3.07775e-06	2.8769e-05	Up
4.33447	Ylpm1	1.10493	0.000538467	0.00175588	Up
5.5828	Get3	1.10403	4.25412e-05	0.000224057	Up
2.94516	Higd1a	1.10268	0.0127484	0.0241832	Up
5.87693	Npepl1	1.10106	2.56469e-05	0.00015201	Up
10.6178	Ahcy	1.09919	4.79463e-08	1.20747e-06	Up
5.60853	Ciapin1	1.09881	0.0002681	0.00100047	Up
6.38311	Bphl	1.09316	3.20311e-05	0.000176776	Up
16.1023	Sar1b	1.09252	2.64651e-11	6.44278e-09	Up
8.12702	Cab39	1.09102	6.50037e-06	5.35425e-05	Up
3.59862	Osbpl1a	1.0902	0.00454164	0.0101642	Up
5.47741	Mapk9	1.08892	0.000211074	0.000815632	Up
10.7175	Wdfy1	1.08379	3.69793e-08	1.01584e-06	Up
2.68701	Apoh	1.08145	0.0215233	0.0376959	Up
7.29227	Serpinc1	1.07769	1.83839e-06	1.89103e-05	Up
9.18174	Bles03	1.07269	1.26655e-07	2.60372e-06	Up
6.66093	Mark2	1.07184	5.73399e-06	4.80709e-05	Up
4.79814	Cenpv	1.07007	0.00054183	0.00176141	Up
7.10804	Fars2	1.06673	3.88137e-06	3.38808e-05	Up
4.12192	Wdr77	1.0566	0.00101854	0.00298743	Up
3.62138	Plekhm3	1.05591	0.00410511	0.00930125	Up
7.92523	Cat	1.0557	4.20105e-06	3.63814e-05	Up
4.47622	Mrpl42	1.05543	0.000388828	0.00133933	Up
5.89629	Usp7	1.05199	0.000114725	0.000496765	Up
7.79718	Pepd	1.05013	8.06717e-07	1.12581e-05	Up
4.07241	Myl1	1.04907	0.00113363	0.00323408	Up
5.15096	Trappc9	1.04827	0.000103302	0.000457241	Up
10.3324	Sgca	1.04667	1.57929e-07	3.07547e-06	Up
5.98839	Eef1akmt1	1.03989	3.55283e-05	0.00019173	Up
6.24288	Tomm34	1.03885	2.5609e-05	0.00015201	Up
7.47522	Fam162a	1.03782	1.42779e-06	1.63904e-05	Up
4.55319	Trabd	1.03762	0.00132175	0.00369855	Up
5.28854	Akr1b8	1.03733	7.91811e-05	0.000367955	Up
6.48531	Slc16a1	1.03498	1.89102e-05	0.000117706	Up
4.37735	Usp47	1.03358	0.00169455	0.00450577	Up
5.73412	Steap4	1.03054	6.72437e-05	0.000321683	Up
4.14443	Gys1	1.02913	0.000764343	0.00234548	Up
6.45501	Sord	1.029	8.73882e-06	6.59361e-05	Up
5.92445	Twf2	1.0276	0.000143551	0.000588988	Up
4.56112	Agrn	1.0268	0.00108242	0.00313792	Up
9.48746	Mars1	1.02591	8.32348e-08	1.88008e-06	Up
3.70894	Pxmp2	1.02427	0.00517018	0.0114077	Up
4.59959	Slc3a2	1.02409	0.00136928	0.00380723	Up
7.10566	Rnls	1.02376	2.75303e-05	0.000158734	Up
4.26375	Slc25a42	1.0231	0.00194596	0.00505165	Up
6.50066	Strn	1.0231	1.20432e-05	8.30429e-05	Up
6.8195	Capn2	1.02286	3.46561e-05	0.000187949	Up
7.53717	Ca1	1.0224	1.29529e-06	1.55081e-05	Up
4.23224	Sparc	1.0223	0.000671744	0.00209657	Up
5.50788	Eif1ax	1.02186	0.000135518	0.000563414	Up
6.23722	Gnpat	1.01958	1.20528e-05	8.30429e-05	Up
6.14302	Gyg1	1.01728	1.64945e-05	0.000105944	Up
3.99759	Dnajc4	1.01704	0.00131561	0.00368606	Up
10.6368	Cars1	1.01244	1.33287e-08	5.95983e-07	Up
7.22898	Lnpk	1.01138	3.13928e-05	0.000175017	Up
3.36001	Hpf1	1.0098	0.00708647	0.0146476	Up
6.32952	Gtf2i	1.00772	1.01207e-05	7.31828e-05	Up
8.44179	Plpbp	1.00724	6.56877e-07	9.65918e-06	Up
6.07615	Bckdk	1.00718	1.64844e-05	0.000105944	Up
8.83184	Cacybp	1.00475	1.56375e-07	3.07547e-06	Up
4.53074	Nol3	1.00439	0.000832817	0.00252729	Up
8.16476	Rraga	1.00436	4.98261e-07	7.6342e-06	Up
3.13061	Hbb-b1	1.00336	0.0124332	0.0237499	Up
7.54779	Mcat	1.00252	1.62037e-06	1.74031e-05	Up
3.43409	Vwa5a	1.00182	0.00370661	0.00854714	Up
5.15711	Tuba1b	1.00134	0.000213434	0.000821852	Up
4.52177	Hdhd3	1.00096	0.00036579	0.00128027	Up
5.006	Ppp1cb	1.00024	0.000130941	0.000552776	Up
-4.15683	Lypla1	-1.00199	0.0016726	0.00447159	Down
-3.27974	Pfn2	-1.00296	0.0085581	0.0171269	Down
-3.60425	Cdh5	-1.00437	0.00584884	0.0126379	Down
-4.10088	Cct8	-1.01131	0.00269093	0.00654366	Down
-3.47624	Mif	-1.01289	0.00313099	0.00746465	Down
-6.25213	Uqcrq	-1.01957	1.39285e-05	9.24767e-05	Down
-4.46724	Vapb	-1.02067	0.00061854	0.00195841	Down
-2.78946	Ccdc90b	-1.02243	0.0144467	0.0268974	Down
-4.0801	Rps16	-1.0257	0.00201115	0.00520856	Down
-3.51169	Adhfe1	-1.02707	0.00691941	0.0144248	Down
-3.643	Rhot2	-1.0277	0.00220595	0.00557468	Down
-6.48423	Myh7	-1.02812	4.01002e-05	0.000213251	Down
-5.3652	Pdia3	-1.02816	0.000288838	0.0010636	Down
-5.60059	Mmaa	-1.03595	0.000323947	0.00115812	Down
-8.1465	Rack1	-1.03976	1.99064e-06	2.01921e-05	Down
-7.52842	Txnrd1	-1.04067	1.21937e-06	1.51173e-05	Down
-4.73288	Tesc	-1.04124	0.00102007	0.00298792	Down
-4.88303	Mtarc2	-1.04492	0.000747781	0.00230111	Down
-3.65156	Eif3i	-1.04694	0.00370435	0.00854714	Down
-8.87687	Dsg2	-1.04847	2.00407e-07	3.71423e-06	Down
-7.87378	Ces1d	-1.05251	1.19052e-05	8.28076e-05	Down
-4.41408	Ubxn1	-1.05373	0.00166458	0.00447075	Down
-3.61949	Wdr38	-1.05615	0.00517624	0.0114096	Down
-5.361	Cyfip1	-1.0576	0.000128288	0.000544728	Down
-5.04267	Abcc12	-1.06719	0.000135362	0.000563414	Down
-3.98678	Aldh4a1	-1.08072	0.00176248	0.00466376	Down
-3.89694	Fam136a	-1.08334	0.00281149	0.00680145	Down
-8.31036	Ppp1r12b	-1.09727	1.06691e-06	1.40126e-05	Down
-4.35935	Eloc	-1.09919	0.000745222	0.0023009	Down
-7.73541	Vcl	-1.10356	1.02214e-06	1.37393e-05	Down
-2.84921	Cmbl	-1.1124	0.0200953	0.035507	Down
-8.53729	Uqcrc1	-1.11423	1.20558e-06	1.50938e-05	Down
-6.36923	Tubb6	-1.11683	1.19794e-05	8.30429e-05	Down
-9.7215	Slc30a9	-1.12323	6.39613e-08	1.50687e-06	Down
-4.91365	Oat	-1.12883	0.000610854	0.00194148	Down
-7.58362	Slc25a11	-1.14501	2.68693e-06	2.59342e-05	Down
-5.66729	Psmd3	-1.14508	0.00011316	0.000492909	Down
-5.86816	Hnrnpa1	-1.14602	0.00027669	0.0010275	Down
-3.68642	Serpinb6	-1.14879	0.00441717	0.00991601	Down
-4.59185	Mtfr1l	-1.15521	0.000493638	0.00163378	Down
-5.53581	Pdhb	-1.1655	0.000268498	0.00100047	Down
-6.01969	Ywhag	-1.16609	6.4558e-05	0.000314326	Down
-4.12658	Pcyt2	-1.17388	0.0018764	0.00490597	Down
-10.8804	Ralb	-1.17423	3.71172e-08	1.01584e-06	Down
-5.49305	Uqcc2	-1.18924	5.40208e-05	0.000272091	Down
-4.30889	Atp5f1e	-1.19315	0.00140933	0.00390508	Down
-4.60457	Synpo2	-1.20007	0.00162025	0.0043881	Down
-5.95176	Serhl	-1.20369	2.77077e-05	0.000159338	Down
-5.18453	Atp6v1a	-1.20396	0.000105261	0.000464527	Down
-5.3194	Uqcrh	-1.21689	7.99761e-05	0.000369478	Down
-7.25397	Cap2	-1.21719	1.92889e-06	1.97486e-05	Down
-8.63377	Slc25a3	-1.22297	7.69116e-07	1.10139e-05	Down
-4.01812	Bsg	-1.22385	0.00277989	0.00673755	Down
-10.3892	Acadl	-1.2285	1.75662e-08	6.75218e-07	Down
-4.4756	Trdn	-1.22936	0.000389389	0.00133933	Down
-5.9317	Plin3	-1.22983	0.000232788	0.000882421	Down
-3.44778	Nfu1	-1.23039	0.00467617	0.0104227	Down
-3.69011	Ndufv3	-1.23197	0.00488789	0.0108504	Down
-4.76938	Thrap3	-1.23358	0.000328197	0.00117114	Down
-6.81913	Myadm	-1.23512	6.71725e-06	5.49161e-05	Down
-5.53258	Abcc9	-1.23923	0.000396766	0.00136043	Down
-6.66131	Cltb	-1.25255	7.0484e-06	5.57511e-05	Down
-8.0402	Ddx17	-1.26125	1.22125e-06	1.51173e-05	Down
-9.23037	Eno3	-1.26567	3.02145e-06	2.85345e-05	Down
-8.59775	Tmpo	-1.26934	8.12968e-07	1.12735e-05	Down
-2.7234	Krt15	-1.28611	0.0151904	0.0279681	Down
-3.39229	Mlycd	-1.28999	0.00596578	0.0128399	Down
-5.77004	Prdx5	-1.29296	5.1678e-05	0.000262706	Down
-6.37646	Oxa1l	-1.2955	9.3454e-06	6.8942e-05	Down
-3.77605	Arpc3	-1.2972	0.00167233	0.00447159	Down
-8.12735	Hhatl	-1.29968	2.0195e-06	2.02969e-05	Down
-5.18506	Far1	-1.3047	0.000124707	0.000530549	Down
-8.5604	Macrod1	-1.30497	1.06395e-06	1.40126e-05	Down
-5.71933	Rps18	-1.30754	3.42479e-05	0.000187125	Down
-3.52611	Col1a2	-1.31515	0.00337207	0.00793263	Down
-9.107	Cluh	-1.31799	1.38522e-07	2.81021e-06	Down
-2.79282	Pgls	-1.32379	0.0130851	0.0247578	Down
-4.0949	Ankh	-1.32746	0.00245103	0.00607552	Down
-9.47259	Ppp1r3a	-1.34575	1.27156e-07	2.60372e-06	Down
-4.3105	Rpl15	-1.36212	0.000739922	0.00228979	Down
-5.23393	Psmb6	-1.36286	0.000105372	0.000464527	Down
-7.35964	Cnn3	-1.36553	1.73298e-06	1.81978e-05	Down
-8.3572	Ndufs5	-1.36995	3.42686e-06	3.08376e-05	Down
-12.019	Aldh6a1	-1.37065	2.7232e-09	1.86454e-07	Down
-7.5585	Ndufaf3	-1.3827	4.47566e-05	0.000234597	Down
-3.46051	Lamb2	-1.38372	0.0056932	0.0123137	Down
-8.40549	Banf1	-1.39211	1.47165e-06	1.67067e-05	Down
-8.15463	Ywhaz	-1.39293	1.44697e-06	1.6512e-05	Down
-7.92467	Lman2	-1.40093	5.16151e-06	4.41753e-05	Down
-3.7806	Ywhah	-1.41068	0.00314464	0.00748902	Down
-9.4215	Cdh13	-1.4255	3.16497e-06	2.90144e-05	Down
-6.46425	Slc25a13	-1.43255	8.82769e-06	6.62379e-05	Down
-6.75399	Cox7a1	-1.44277	9.48698e-06	6.96344e-05	Down
-9.83374	Sacm1l	-1.44771	1.14256e-06	1.45544e-05	Down
-5.11982	Tmem109	-1.44868	0.000243058	0.000918173	Down
-4.24101	Adck1	-1.46095	0.00150675	0.00412146	Down
-6.47359	Blvra	-1.46218	1.95948e-05	0.000121621	Down
-8.69612	Cpt1b	-1.46361	2.52788e-06	2.46154e-05	Down
-2.97408	Slc12a7	-1.47114	0.0146667	0.0271408	Down
-9.91463	Uqcr10	-1.4743	8.30466e-08	1.88008e-06	Down
-2.85855	Krt5	-1.47536	0.0113799	0.0218713	Down
-4.1053	Rpl26	-1.48211	0.00163395	0.00441973	Down
-8.68088	Rps27	-1.48832	3.28974e-07	5.72049e-06	Down
-3.08434	Eif5a	-1.49205	0.00734283	0.0150497	Down
-8.36624	Echdc3	-1.49873	6.38522e-07	9.45271e-06	Down
-5.58471	Fdx1	-1.51052	0.000146988	0.000601966	Down
-3.8166	Ppia	-1.53517	0.00205694	0.00528672	Down
-5.60801	Mlec	-1.54984	0.000139708	0.000578638	Down
-3.36759	H1-5	-1.55029	0.00466379	0.0104057	Down
-6.52062	Fubp1	-1.55071	4.57135e-05	0.000237536	Down
-13.7468	Atp6v1b2	-1.55457	9.65062e-08	2.13581e-06	Down
-5.2611	Smtn	-1.56123	0.00014158	0.000581991	Down
-5.20108	Tomm20	-1.56326	0.000178801	0.000707137	Down
-10.5766	Ehd2	-1.56452	4.63264e-07	7.19866e-06	Down
-8.25147	FAM120A	-1.56621	3.63504e-06	3.22444e-05	Down
-12.4652	Cisd1	-1.57534	3.47374e-09	2.23852e-07	Down
-4.65797	Rps29	-1.59059	0.000477895	0.00160347	Down
-5.95819	Arhgdia	-1.62639	3.08421e-05	0.000172892	Down
-3.52491	Ndufs7	-1.6367	0.00473269	0.0105272	Down
-7.41151	Anxa4	-1.65511	1.57667e-06	1.70171e-05	Down
-9.82867	Tnk2	-1.67167	1.09335e-06	1.41747e-05	Down
-4.18385	Calu	-1.67731	0.00204997	0.00528409	Down
-5.91491	Chd8	-1.69446	2.35686e-05	0.000142649	Down
-12.1645	Reep5	-1.71038	6.24293e-08	1.48677e-06	Down
-7.41403	Phb2	-1.71321	1.7442e-06	1.81978e-05	Down
-6.00113	Ldha	-1.71423	2.73103e-05	0.000158299	Down
-4.07391	Ttc19	-1.74175	0.00237018	0.00593493	Down
-3.36369	Adsl	-1.76772	0.00867891	0.0173025	Down
-7.41175	Rpl12	-1.76978	3.48501e-05	0.000188535	Down
-4.70009	Pgm2	-1.77663	0.000584	0.00186795	Down
-12.647	Gja1	-1.79326	4.77038e-08	1.20747e-06	Down
-9.57256	Dnaja2	-1.7952	6.85772e-06	5.50566e-05	Down
-9.10627	Gna11	-1.8161	1.55801e-06	1.70171e-05	Down
-5.07889	Tomm40	-1.83253	0.000267604	0.00100047	Down
-12.1444	Eif2s1	-1.91708	2.16052e-09	1.64105e-07	Down
-16.3397	Tfam	-1.94845	2.10971e-11	6.44278e-09	Down
-11.4234	Pa2g4	-1.95092	3.38427e-08	9.7968e-07	Down
-7.4435	Usp14	-1.95939	3.08568e-06	2.8769e-05	Down
-18.3145	Gapdh	-1.96476	2.30843e-11	6.44278e-09	Down
-6.03676	Ca3	-1.96698	4.57523e-05	0.000237536	Down
-24.3704	Cox4i1	-1.96851	2.21207e-12	1.97684e-09	Down
-3.73473	Ndufb9	-1.9743	0.00518681	0.0114214	Down
-9.17127	Msra	-1.99074	8.93257e-06	6.67714e-05	Down
-11.0165	Dnaja4	-1.99743	1.43329e-07	2.85485e-06	Down
-3.40773	Pcbp2	-1.99792	0.00719153	0.0148228	Down
-5.64242	Ndufb4	-2.03969	0.00040065	0.0013716	Down
-8.82497	Qdpr	-2.05548	2.58509e-07	4.60482e-06	Down
-5.74052	Eif3f	-2.0623	0.000316603	0.0011428	Down
-6.94245	Ndufa3	-2.06429	1.37387e-05	9.17725e-05	Down
-10.9751	Kpnb1	-2.08215	2.54068e-08	8.68312e-07	Down
-8.37815	Psmb1	-2.09049	4.3409e-07	6.85672e-06	Down
-9.44164	Hibadh	-2.12136	1.3628e-06	1.59435e-05	Down
-7.29114	Rps21	-2.12519	1.80846e-06	1.86902e-05	Down
-4.59524	cRAP-KRT10	-2.12684	0.000313898	0.00113678	Down
-15.3892	Ndufa2	-2.14392	4.60452e-10	5.30974e-08	Down
-11.0376	Sqor	-2.18823	1.20901e-08	5.52821e-07	Down
-11.2089	Rps23	-2.22661	6.45839e-09	3.4513e-07	Down
-7.69354	Coq8a	-2.27806	8.44441e-06	6.40197e-05	Down
-5.51612	Atp5me	-2.30999	4.75605e-05	0.000245766	Down
-6.25354	Tst	-2.34509	0.000117951	0.000507723	Down
-5.22078	Pvalb	-2.36488	0.000156415	0.000635818	Down
-7.19131	Ghitm	-2.36648	1.34631e-05	9.09807e-05	Down
-4.57664	Rpl35	-2.3725	0.00109406	0.00316239	Down
-10.0643	Fkbp1a	-2.40136	2.62614e-08	8.718e-07	Down
-7.20825	Ak2	-2.41799	6.28893e-05	0.000307568	Down
-4.79271	Coq7	-2.41845	0.000205668	0.000797557	Down
-20.3743	Timm44	-2.42812	2.70676e-12	1.97684e-09	Down
-2.99662	Ppp1r12c	-2.45932	0.016518	0.0299701	Down
-9.97713	Mpc1	-2.55146	1.76101e-06	1.82861e-05	Down
-11.3131	Cavin1	-2.56263	8.97166e-09	4.46748e-07	Down
-12.386	Pdk1	-2.57541	6.15523e-09	3.43621e-07	Down
-4.59017	Krt16	-2.5798	0.000403413	0.0013789	Down
-7.521	Col4a2	-2.66071	1.51314e-06	1.68289e-05	Down
-18.8325	Ivd	-2.67291	2.37784e-10	3.72132e-08	Down
-14.7198	Atp1a4	-2.72612	1.89942e-10	3.20126e-08	Down
-7.75629	Ap2a1	-2.73489	9.63075e-07	1.30253e-05	Down
-10.489	Mtatp8	-2.82568	1.54126e-08	6.49403e-07	Down
-4.23654	Mtco2	-2.89306	0.0014328	0.00394876	Down
-11.4044	Apoo	-2.90853	1.72156e-08	6.75218e-07	Down
-5.28113	Ptges2	-3.00206	0.000322619	0.00115689	Down
-11.2635	Cox6a2	-3.15746	6.27333e-09	3.43621e-07	Down
-10.3918	Psmb5	-3.20992	1.63552e-06	1.74801e-05	Down
-11.8039	H2ac21	-3.33249	1.96462e-08	7.17414e-07	Down
-25.6401	Atp5f1d	-3.33294	1.68209e-09	1.5356e-07	Down
-11.5585	Atp5mpl	-3.34911	2.576e-08	8.68312e-07	Down
-9.77749	Slirp	-3.55218	3.98739e-08	1.06541e-06	Down
-13.2406	Ociad1	-3.55598	2.01731e-07	3.71423e-06	Down
-43.9186	Hsdl2	-3.67692	2.50372e-15	5.48565e-12	Down
-10.2486	Ehd4	-3.79459	3.43422e-06	3.08376e-05	Down
-7.57629	Nrap	-3.92814	5.22987e-05	0.000264634	Down
-4.82106	Hspe1	-4.50876	0.000225146	0.000857964	Down
-8.25884	cRAP-KRT1	-4.58369	3.50382e-06	3.13342e-05	Down
-15.9639	Fhl1	-4.74159	4.68302e-11	1.02605e-08	Down

## Sheet: SORT spike vs PBS
scores	names	logfoldchanges	pvals	pvals_adj	diffexpressed
11.0133	Ifit3	4.02905	3.09838e-06	6.85713e-05	Up
7.27392	Slc4a1	3.44881	5.25621e-05	0.000455192	Up
15.9873	Fgg	3.42486	8.80276e-09	1.60724e-06	Up
10.3099	Ca2	3.35156	9.21851e-07	3.19351e-05	Up
8.04032	Fhod1	3.25826	1.15942e-06	3.52816e-05	Up
10.3893	Tapbp	3.17247	1.61111e-08	1.96108e-06	Up
11.0703	Itih3	3.11663	2.75788e-07	1.6922e-05	Up
8.56554	Igtp	3.07628	9.19626e-07	3.19351e-05	Up
11.9299	Bpgm	2.92868	8.77237e-08	7.67951e-06	Up
16.9674	H2-K1	2.77918	1.05745e-08	1.65491e-06	Up
19.7106	Lgals1	2.76385	2.34121e-11	3.30866e-08	Up
10.559	Apobec2	2.7638	4.67467e-07	2.35804e-05	Up
5.57988	Slc12a7	2.72433	0.000330837	0.00169361	Up
16.8297	Iigp1	2.52747	3.02023e-11	3.30866e-08	Up
15.8091	Hpx	2.47939	9.22976e-10	2.5278e-07	Up
11.2503	Lgals9	2.37038	1.88044e-08	2.09849e-06	Up
17.7356	H2-D1	2.32057	3.68449e-10	1.51239e-07	Up
7.87312	Hp1bp3	2.27237	2.56054e-06	5.96824e-05	Up
11.4195	Tax1bp3	2.22185	4.2107e-09	8.38695e-07	Up
9.26909	Pzp	2.18416	3.33839e-06	6.96783e-05	Up
7.45923	Plg	2.18331	1.74476e-05	0.000209608	Up
11.8588	Stat1	2.15642	1.60862e-08	1.96108e-06	Up
6.84599	Cyb5r3	2.14983	2.62871e-05	0.000278236	Up
6.04952	Itih4	2.12796	7.80172e-05	0.000599774	Up
8.60239	Ptrh2	2.11304	1.83252e-06	4.83742e-05	Up
4.82728	Prdx2	2.1091	0.00110308	0.00418141	Up
4.01914	Cfl1	2.10386	0.00319819	0.00969189	Up
7.23427	Fgb	2.07839	3.6531e-06	7.34306e-05	Up
7.97156	Rpl27a	2.07393	8.98053e-07	3.19351e-05	Up
8.80497	Rigi	2.04446	2.12406e-07	1.45518e-05	Up
10.0787	Gpam	2.04217	1.14976e-06	3.52816e-05	Up
6.6652	Adh5	1.96983	5.62143e-06	9.94314e-05	Up
6.49408	Lum	1.94974	8.09822e-06	0.000124078	Up
14.7124	C3	1.91439	1.27139e-10	9.28542e-08	Up
7.49023	Uba7	1.89606	3.08971e-06	6.85713e-05	Up
4.38013	Rpl23	1.87982	0.00168939	0.00583826	Up
10.0179	Cp	1.87706	1.12406e-07	9.12157e-06	Up
8.34208	Atp6v1d	1.84643	4.18917e-06	8.12254e-05	Up
7.04063	Hnrnpc	1.83933	1.12071e-05	0.000153208	Up
6.03303	Pes1	1.81131	0.000180229	0.00111876	Up
11.1955	Gbp2	1.8086	6.9792e-07	2.89103e-05	Up
8.70183	Ankfy1	1.79931	7.94034e-07	3.13711e-05	Up
8.05664	Itgb1bp2	1.7986	5.40293e-07	2.57344e-05	Up
13.9474	Ifi204	1.77959	1.81784e-09	4.41346e-07	Up
7.16177	Setd3	1.77652	4.18655e-06	8.12254e-05	Up
8.48817	Gda	1.73892	6.5973e-07	2.83425e-05	Up
6.8823	Cmpk2	1.73634	4.43964e-06	8.45926e-05	Up
7.64307	Dnajb5	1.728	8.4018e-06	0.000126954	Up
8.16875	Eif3h	1.70496	1.43523e-06	4.1073e-05	Up
6.49267	Vapa	1.70274	7.74834e-06	0.000119554	Up
9.10019	Serpina1a	1.69982	6.99337e-07	2.89103e-05	Up
6.46073	Sdhaf1	1.67545	1.69327e-05	0.000206109	Up
6.28015	Top1	1.66981	5.12574e-05	0.000445655	Up
6.04729	Dhrs7	1.6679	1.96016e-05	0.000227233	Up
9.02419	Sdhc	1.66056	1.63326e-07	1.23395e-05	Up
8.92143	B2m	1.64229	2.12531e-07	1.45518e-05	Up
8.84716	Nudt19	1.642	4.28518e-07	2.28996e-05	Up
6.97432	Bst2	1.60379	3.26256e-05	0.000329413	Up
6.81751	Park7	1.59446	1.00008e-05	0.000143214	Up
14.9402	Fga	1.59405	1.91556e-08	2.09849e-06	Up
6.57723	Septin4	1.57808	1.58945e-05	0.000196751	Up
9.6961	Rilpl1	1.56763	9.11307e-08	7.67951e-06	Up
7.92233	Ptpn12	1.56743	1.46001e-06	4.1073e-05	Up
8.01955	Fn1	1.56202	5.6751e-07	2.64556e-05	Up
6.47842	Fam98a	1.55808	0.000103426	0.000741797	Up
10.9803	Aldh7a1	1.54551	1.03642e-08	1.65491e-06	Up
10.639	Apoa1	1.54153	8.0316e-08	7.33218e-06	Up
7.20292	Aldh1l2	1.53014	4.93215e-06	9.15792e-05	Up
8.14723	Gc	1.52291	6.22998e-07	2.72998e-05	Up
6.11362	Spta1	1.51685	0.00010494	0.000748936	Up
8.72918	Serpina3k	1.50849	1.40575e-05	0.000181247	Up
8.28549	Akr1a1	1.47889	4.44071e-07	2.31657e-05	Up
6.84036	C4b	1.4767	9.94783e-06	0.000143214	Up
8.22013	Hmbs	1.47421	2.35815e-06	5.74079e-05	Up
10.1334	Capza2	1.47021	2.80564e-08	2.79416e-06	Up
5.59588	Armc1	1.46522	5.71536e-05	0.000481365	Up
4.60715	Fdps	1.45893	0.000582769	0.00255881	Up
6.6107	Sf3b5	1.45597	1.73181e-05	0.000209608	Up
7.66988	Aasdhppt	1.45055	1.08655e-06	3.45594e-05	Up
5.2722	Golga1	1.44868	0.000290572	0.00153779	Up
9.86393	Atic	1.44815	2.07199e-07	1.45518e-05	Up
7.41105	Slc27a1	1.43059	4.44005e-06	8.45926e-05	Up
7.28803	Vps4a	1.42883	2.29594e-05	0.000250269	Up
7.76479	Nqo2	1.42839	8.32238e-07	3.18486e-05	Up
5.64313	Gripap1	1.4265	3.71262e-05	0.000358341	Up
5.39505	Sgf29	1.42445	0.000103601	0.000741797	Up
6.03826	Rbbp9	1.42397	0.000127375	0.000858401	Up
6.90857	Mrpl1	1.41006	7.00203e-05	0.000553843	Up
5.82853	Bclaf1	1.40568	0.000199271	0.0011929	Up
7.90214	Ywhaz	1.40301	2.53239e-06	5.96824e-05	Up
5.72602	Pet100	1.38682	3.17836e-05	0.000325637	Up
5.80693	Alas1	1.38584	3.73283e-05	0.000358712	Up
5.09551	Smarca2	1.37234	0.00050907	0.00233707	Up
4.73591	Ruvbl1	1.36838	0.000472456	0.00222135	Up
5.43882	Tacc2	1.36731	0.000155334	0.000995136	Up
5.34879	Serpina3m	1.34911	9.04224e-05	0.000673862	Up
7.33343	Akap12	1.34751	3.37771e-06	6.96783e-05	Up
5.33472	Clu	1.34703	0.000100927	0.000732225	Up
3.19235	Mfap5	1.34652	0.00637502	0.0169015	Up
5.72493	Dtymk	1.34466	0.000180758	0.00111876	Up
6.89527	Erp44	1.34266	1.1328e-05	0.000153208	Up
5.94226	Tsg101	1.33763	3.07274e-05	0.000317565	Up
2.74098	Sympk	1.33586	0.0246359	0.048716	Up
7.97641	Abcf2	1.33102	6.03347e-07	2.69782e-05	Up
6.67676	Serpina1b	1.32365	3.2622e-05	0.000329413	Up
5.91094	Vwa5a	1.31688	2.86742e-05	0.000300599	Up
5.2508	Hba	1.31367	0.000550006	0.00246939	Up
6.9446	Pcm1	1.31183	1.75072e-05	0.000209608	Up
4.31038	Cacna1c	1.30192	0.00133015	0.00482509	Up
6.20834	Stk38	1.30061	1.31508e-05	0.000173575	Up
4.55006	Hspbp1	1.29406	0.000841515	0.00339551	Up
5.24004	Dmtn	1.29379	0.000144759	0.000941147	Up
6.60257	Pex13	1.27866	6.1943e-06	0.000103777	Up
7.21957	Ddah2	1.27616	2.06604e-06	5.2636e-05	Up
7.3668	Dlat	1.26884	6.19958e-06	0.000103777	Up
5.23458	Mrpl3	1.2657	0.000284626	0.00150997	Up
4.72879	Emilin1	1.26564	0.000278424	0.00148425	Up
5.69699	Specc1l	1.25886	3.94419e-05	0.000370889	Up
5.41094	Jak1	1.24455	0.000134567	0.000890741	Up
5.2	Aifm2	1.23822	0.000454734	0.00217064	Up
6.20868	Pde3a	1.23711	1.39185e-05	0.000181247	Up
7.58651	Dhx15	1.23485	1.26149e-06	3.76136e-05	Up
4.45439	Gng11	1.23023	0.000493691	0.00230635	Up
4.38339	Cd37	1.2222	0.000484679	0.00226909	Up
6.47368	Zfyve21	1.2214	7.74776e-06	0.000119554	Up
4.25855	Thy1	1.22099	0.00111664	0.00421093	Up
6.96758	Gmppb	1.22028	1.87589e-05	0.00021979	Up
3.49686	Rpl32	1.21872	0.00298772	0.00918105	Up
5.7257	Wdr77	1.217	3.19543e-05	0.000325637	Up
4.68574	Sec63	1.21569	0.000333604	0.00169983	Up
7.6447	Gyg1	1.21135	1.70393e-06	4.55283e-05	Up
3.38199	Ptpmt1	1.20566	0.00531925	0.0147152	Up
4.55823	Psmb7	1.20325	0.000797464	0.00324767	Up
6.92219	Ubac1	1.2027	1.01908e-05	0.000144988	Up
6.2313	Dnajb6	1.20243	1.77475e-05	0.000210188	Up
5.62055	Tnpo1	1.19969	4.45267e-05	0.000401474	Up
4.52663	Hexim1	1.188	0.000423564	0.00203962	Up
4.10015	Osbpl1a	1.18796	0.00273223	0.00856413	Up
5.61919	Psmc6	1.18433	4.13069e-05	0.000380266	Up
6.35035	Coro1a	1.18364	1.4745e-05	0.000184608	Up
7.9599	Bckdk	1.18114	1.27038e-06	3.76136e-05	Up
5.67716	Cpt1a	1.18028	0.000122942	0.000841767	Up
7.9366	Clptm1	1.17754	6.23586e-06	0.000103777	Up
8.39103	Pdia4	1.17604	1.04082e-06	3.40363e-05	Up
3.1011	Postn	1.16807	0.0068649	0.0178211	Up
5.2713	Ctsb	1.16658	0.000265468	0.00144327	Up
4.93485	Serpina1d	1.16454	0.000243898	0.00136322	Up
5.24977	Ank1	1.16401	0.000154302	0.000994339	Up
7.84512	Uaca	1.16043	8.4686e-07	3.18486e-05	Up
5.41222	Blvrb	1.15101	9.55737e-05	0.000705057	Up
6.16521	Rpl5	1.14937	3.60478e-05	0.000354173	Up
4.48487	Plpp1	1.14661	0.000388606	0.00191688	Up
6.44964	Bnip3	1.14545	9.55199e-06	0.000140459	Up
5.45278	Cpsf7	1.14289	9.88175e-05	0.000724111	Up
7.50992	Eif2b5	1.13764	6.74519e-06	0.000110289	Up
4.47841	Synm	1.13716	0.000576631	0.00255232	Up
5.23184	Cfh	1.13688	0.000127722	0.000858401	Up
4.44017	Ncl	1.1347	0.000581878	0.00255881	Up
5.20412	Agrn	1.13405	0.000615489	0.00264939	Up
3.86654	Uba6	1.13348	0.00223688	0.00728233	Up
6.53271	Podxl	1.12962	1.10991e-05	0.000152945	Up
6.49374	Rabep2	1.12735	9.36827e-06	0.000138688	Up
4.44261	Inhca	1.12699	0.000462883	0.00219995	Up
6.06567	Fech	1.12625	7.57021e-05	0.000584025	Up
3.53671	Hbb-b1	1.12469	0.0068867	0.0178354	Up
7.16227	Naa10	1.12311	8.88507e-06	0.00013243	Up
4.60185	Snap23	1.12182	0.00030083	0.00157308	Up
6.10179	Nudt3	1.12162	4.8098e-05	0.00042493	Up
4.5696	Usp47	1.12074	0.00090956	0.00359071	Up
5.29211	Pnn	1.1179	0.000103072	0.000741797	Up
7.83903	Serpinc1	1.11473	7.23056e-07	2.93373e-05	Up
4.31512	Rbm3	1.11425	0.0010709	0.00407353	Up
2.79175	Apoa2	1.10813	0.019079	0.039698	Up
5.46961	QNG1	1.10806	0.000241528	0.00135342	Up
5.67421	Slc25a46	1.10596	3.46914e-05	0.000345495	Up
4.70141	Cenpv	1.10492	0.000430942	0.0020706	Up
7.07657	Ahsa1	1.10318	2.67302e-06	6.16483e-05	Up
5.32378	Mia2	1.09969	9.54438e-05	0.000705057	Up
6.92685	Fam114a2	1.09851	2.07953e-05	0.000237305	Up
5.93957	Tor1aip1	1.09658	5.77832e-05	0.00048138	Up
7.82633	Map3k20	1.08583	8.73216e-07	3.18869e-05	Up
3.07134	Mfap2	1.08522	0.00829222	0.0204367	Up
6.62261	Septin2	1.08092	5.88878e-05	0.000488724	Up
11.2055	Alb	1.07846	1.13684e-08	1.66054e-06	Up
5.64759	F13a1	1.07362	5.52164e-05	0.000470736	Up
8.61544	Nrdc	1.0718	4.73546e-07	2.35804e-05	Up
5.00908	Klhl40	1.07132	0.000129818	0.000863566	Up
4.1199	Rbm39	1.06463	0.00119314	0.00441307	Up
6.68492	Ppp6c	1.06391	6.44032e-06	0.000106096	Up
4.73812	Aplp2	1.06248	0.000321313	0.00165499	Up
5.86465	Kpna4	1.06213	2.98067e-05	0.000310984	Up
6.46715	Oxnad1	1.06169	1.4697e-05	0.000184608	Up
4.39526	Slc3a2	1.05798	0.000972555	0.00377814	Up
5.72275	Zmpste24	1.05573	5.75616e-05	0.000481365	Up
4.34801	Hddc3	1.05479	0.000500729	0.00231455	Up
5.86281	Ccdc22	1.05167	0.000112308	0.000793762	Up
5.45125	Cndp2	1.04927	5.38458e-05	0.000464473	Up
6.38808	Uso1	1.04921	2.38563e-05	0.000256221	Up
5.79251	Asrgl1	1.04901	2.7663e-05	0.000291392	Up
5.39366	Phb2	1.04738	0.00020697	0.00122384	Up
5.28632	Adipoq	1.04502	0.000299582	0.0015703	Up
5.29507	Ndufaf5	1.04395	0.000148314	0.000958571	Up
4.41825	Papln	1.04326	0.00115883	0.00431849	Up
5.07306	Dennd4c	1.03985	0.000375086	0.00185931	Up
4.27154	Dnajc8	1.03503	0.000820172	0.00332777	Up
4.91575	Plcg1	1.03295	0.000372711	0.00185172	Up
4.94151	Lactb	1.03033	0.000371924	0.00185172	Up
4.59283	Ylpm1	1.02891	0.000515943	0.00235506	Up
8.91899	Sar1b	1.02885	2.10756e-06	5.29828e-05	Up
4.7718	Rbmxl1	1.02755	0.000280345	0.00149087	Up
4.4667	Tm9sf2	1.02368	0.000413343	0.00200362	Up
5.86308	Mocs3	1.02362	4.06525e-05	0.000375822	Up
3.19875	Hpf1	1.01923	0.00755031	0.0191245	Up
4.79583	Mtus1	1.01802	0.000235999	0.0013371	Up
4.52497	Plxnb2	1.01766	0.00114994	0.00430276	Up
4.32422	Ddost	1.01566	0.00189824	0.0063594	Up
4.95819	Fmnl3	1.01281	0.000245014	0.00136597	Up
4.71374	Skic8	1.01257	0.00056765	0.00252276	Up
5.32751	Kyat3	1.00641	6.81309e-05	0.000540851	Up
5.66606	Tagln2	1.00617	3.80105e-05	0.000362092	Up
7.10016	Htatsf1	1.00338	2.87585e-06	6.49586e-05	Up
7.78883	Xpo7	1.00329	9.52879e-07	3.19351e-05	Up
4.57818	Stk10	1.00127	0.000767472	0.00314305	Up
5.08316	Nxt1	1.00113	0.00011575	0.00080767	Up
3.76966	Cdk5	1.00093	0.00172951	0.00593828	Up
-6.77068	Rack1	-1.00174	2.45278e-05	0.000260876	Down
-6.15425	Slmap	-1.00414	1.47278e-05	0.000184608	Down
-3.43208	Tmem126a	-1.00981	0.00347327	0.0103536	Down
-3.62396	Uqcrfs1	-1.01727	0.00465958	0.0131561	Down
-6.33756	Oxct1	-1.01962	9.8758e-06	0.000143214	Down
-5.21047	Grb2	-1.02579	0.000650953	0.00276939	Down
-3.81457	Col1a2	-1.02839	0.00160575	0.00566537	Down
-6.74205	Cisd1	-1.02993	5.00952e-06	9.17807e-05	Down
-4.5101	Fubp1	-1.03278	0.00086462	0.0034569	Down
-5.38986	Micos10	-1.03954	0.000183724	0.00112756	Down
-9.58124	Gapdh	-1.04288	1.40144e-07	1.09663e-05	Down
-5.24616	Uqcr10	-1.04407	0.000240377	0.00135126	Down
-4.46859	Slc25a13	-1.04614	0.000389325	0.00191688	Down
-6.25482	Sucla2	-1.04815	1.19133e-05	0.000160135	Down
-6.55239	Ivd	-1.04983	3.84467e-05	0.000364661	Down
-7.61398	Cox4i1	-1.05048	2.25391e-05	0.000249409	Down
-5.03745	Ndufv3	-1.09851	0.000400409	0.00195389	Down
-4.2875	Anxa11	-1.10082	0.000600533	0.00261065	Down
-5.3284	Dsg2	-1.1085	0.000197351	0.0011879	Down
-4.8549	Mmaa	-1.11602	0.00019856	0.0011919	Down
-4.38724	Prdx5	-1.12003	0.000465774	0.0022089	Down
-5.90097	Hsd17b10	-1.12815	0.000109279	0.000774856	Down
-4.31499	Trdn	-1.13008	0.000579375	0.00255881	Down
-6.36868	Pdpr	-1.13385	4.57956e-05	0.000411222	Down
-6.00082	Acadsb	-1.14378	1.8584e-05	0.000218912	Down
-3.77289	Rpl12	-1.1449	0.00461823	0.0130731	Down
-6.53909	Mmut	-1.15492	1.59872e-05	0.000196787	Down
-2.85797	Comt	-1.15839	0.0161688	0.0350345	Down
-9.4641	Reep5	-1.1677	4.08981e-07	2.28996e-05	Down
-4.5529	Atp5f1e	-1.16992	0.000861354	0.0034569	Down
-4.05444	Ncstn	-1.17538	0.000927777	0.00365604	Down
-6.43368	Macrod1	-1.17702	4.19377e-05	0.000384458	Down
-2.89002	Atp1b1	-1.17739	0.0192298	0.0398606	Down
-2.97322	Csrp3	-1.1786	0.00954057	0.0228203	Down
-2.6383	Pgls	-1.17909	0.0179088	0.0376566	Down
-5.16523	Ralb	-1.1816	0.000324765	0.00166642	Down
-3.6239	Elavl1	-1.18265	0.00338726	0.0101525	Down
-4.90042	Pcbp1	-1.18804	0.000891826	0.00353344	Down
-3.91868	Uqcrh	-1.20005	0.00198372	0.00658534	Down
-3.66188	Ap1g1	-1.21153	0.00509376	0.0141958	Down
-3.05241	Acad8	-1.21593	0.0118075	0.0270892	Down
-3.39256	Rpl26	-1.22092	0.00583012	0.0158288	Down
-4.24382	Coq8a	-1.22776	0.00155816	0.0055331	Down
-5.44564	Oxa1l	-1.23213	6.59554e-05	0.000527402	Down
-5.48549	Tfam	-1.2324	0.000217983	0.00127021	Down
-4.70334	Txn	-1.23834	0.000275333	0.00147857	Down
-4.25219	Clybl	-1.24294	0.00122706	0.00449581	Down
-3.37504	Ppia	-1.24656	0.00657006	0.0171635	Down
-3.6311	Cdh5	-1.25678	0.00596165	0.016027	Down
-4.78639	Got1	-1.25828	0.000208037	0.00122384	Down
-2.72863	Rpl13a	-1.27371	0.0193629	0.0400228	Down
-9.26325	Ppp1r3a	-1.27694	2.55217e-07	1.6922e-05	Down
-7.98057	Vcl	-1.27874	5.94794e-07	2.69782e-05	Down
-7.78727	Banf1	-1.2788	3.2225e-06	6.9515e-05	Down
-5.9401	Ndufa3	-1.28282	2.26604e-05	0.000249492	Down
-5.98363	Rtcb	-1.28474	0.000139676	0.000913525	Down
-5.63638	Tmpo	-1.28919	6.48155e-05	0.000524025	Down
-4.24654	Ndufaf3	-1.29109	0.00265209	0.00833678	Down
-6.72292	Anxa4	-1.29127	6.09765e-06	0.000103777	Down
-5.45488	Nt5dc3	-1.29556	0.000321782	0.00165499	Down
-4.58244	Cdh13	-1.30648	0.000528505	0.00239742	Down
-4.2292	Atp6v1a	-1.31356	0.000777575	0.00317848	Down
-6.73458	Echdc3	-1.34453	1.26908e-05	0.000169546	Down
-3.3867	Ube2v1	-1.34598	0.00377176	0.0110371	Down
-3.44657	Smtn	-1.34621	0.00551076	0.0151445	Down
-4.69722	Rps23	-1.35003	0.000521494	0.00237545	Down
-4.65466	Phyhd1	-1.35461	0.000864297	0.0034569	Down
-5.2436	Mlec	-1.36562	0.000470201	0.00222028	Down
-4.80546	Usp5	-1.37077	0.000935985	0.00367517	Down
-3.57371	Serpinb6	-1.37623	0.00265152	0.00833678	Down
-2.80342	Adamts5	-1.38931	0.0152906	0.0336025	Down
-2.85265	Ywhah	-1.39262	0.0179344	0.0376742	Down
-6.86107	Lman2	-1.40545	4.76325e-06	8.93263e-05	Down
-4.27466	Mtfp1	-1.4088	0.00154476	0.00549997	Down
-2.91312	Pcbp2	-1.43705	0.0152067	0.0334517	Down
-4.70874	Psmb6	-1.44856	0.000240525	0.00135126	Down
-6.83362	FAM120A	-1.45345	6.2522e-06	0.000103777	Down
-7.53376	Myadm	-1.47884	3.17132e-06	6.94837e-05	Down
-6.95325	Arhgdia	-1.48744	3.40282e-06	6.96783e-05	Down
-4.85875	Tomm20	-1.48933	0.000339853	0.00172285	Down
-4.79578	Blvra	-1.54221	0.000654542	0.00277926	Down
-5.83451	Oat	-1.55789	3.69735e-05	0.000358341	Down
-4.00409	Ldha	-1.56564	0.00119642	0.00441307	Down
-4.0286	Calu	-1.57094	0.00321805	0.00973861	Down
-4.80609	Fdx1	-1.61039	0.000196471	0.00118586	Down
-4.69002	Tmem109	-1.6253	0.000719582	0.00299166	Down
-3.39537	Eif5a	-1.65315	0.00387069	0.0112476	Down
-3.99273	Adck1	-1.65829	0.00269408	0.00845662	Down
-5.08999	Ca3	-1.67995	0.000228406	0.00131005	Down
-6.35062	Atp6v1b2	-1.68122	0.000187526	0.00114448	Down
-7.66262	Pdhb	-1.733	5.23074e-06	9.47153e-05	Down
-9.5341	Dnaja4	-1.78384	8.01817e-07	3.13711e-05	Down
-5.90263	Tomm40	-1.78933	4.02737e-05	0.000375488	Down
-7.75149	Ap2a1	-1.80425	3.96942e-05	0.000371667	Down
-5.69402	Mpc1	-1.81089	3.63655e-05	0.0003557	Down
-5.97336	Pvalb	-1.81872	2.28566e-05	0.000250269	Down
-5.43449	Ankh	-1.88165	0.000167191	0.00105871	Down
-4.14081	Ndufs7	-1.95769	0.0016675	0.00579	Down
-5.43475	Usp14	-1.9698	0.000202532	0.00120584	Down
-2.92111	Hibadh	-1.97513	0.0185421	0.0387281	Down
-13.6887	Art3	-1.98549	3.06569e-10	1.51239e-07	Down
-4.16909	Rps21	-2.00013	0.00143948	0.00517035	Down
-4.06447	Tnnc1	-2.005	0.00311676	0.0094582	Down
-7.55811	Chd8	-2.00843	1.14977e-06	3.52816e-05	Down
-2.88116	Ptges2	-2.09907	0.0174684	0.0370749	Down
-7.11932	Atp1a4	-2.11574	2.14598e-05	0.000241121	Down
-3.28603	Fhl1	-2.14546	0.008795	0.0214586	Down
-4.79127	Pgm2	-2.15496	0.000666368	0.00281856	Down
-3.56176	Adsl	-2.17513	0.00662611	0.0172626	Down
-8.40554	Ehd4	-2.25575	9.87428e-06	0.000143214	Down
-3.48236	cRAP-KRT10	-2.276	0.00383214	0.01118	Down
-6.27215	Ndufb4	-2.31331	0.000193498	0.00117482	Down
-5.92267	Apoo	-2.31536	0.000124659	0.000847918	Down
-13.4817	Ndufa2	-2.33064	4.15098e-10	1.51239e-07	Down
-7.60124	Cox6a2	-2.33481	1.08836e-06	3.45594e-05	Down
-9.88009	Fkbp1a	-2.39926	3.27817e-08	3.12281e-06	Down
-3.48847	Krt16	-2.40165	0.00307433	0.00936838	Down
-13.7915	Timm44	-2.41091	2.01436e-09	4.41346e-07	Down
-6.60902	Mtatp8	-2.43383	1.9458e-05	0.000226769	Down
-10.4728	Pdk1	-2.49056	1.4785e-08	1.96108e-06	Down
-4.66123	Coq7	-2.51846	0.000294898	0.00154945	Down
-6.87434	Ghitm	-2.5367	5.72269e-06	0.000100307	Down
-4.68193	Rpl35	-2.55187	0.000603645	0.00261898	Down
-3.17023	Ppp1r12c	-2.59477	0.0128079	0.029003	Down
-6.71006	Col4a2	-2.61949	5.02679e-06	9.17807e-05	Down
-6.31385	Atp5me	-2.68188	1.03473e-05	0.000146222	Down
-8.98487	Cox7a1	-2.75082	2.5459e-06	5.96824e-05	Down
-7.53197	H2ac21	-3.04384	2.0048e-06	5.22919e-05	Down
-8.24164	Atp5mpl	-3.08793	4.2628e-07	2.28996e-05	Down
-10.3668	Tst	-3.25599	9.61988e-07	3.19351e-05	Down
-28.5053	Atp5f1d	-3.31467	4.83192e-10	1.51239e-07	Down
-4.23643	Mtco2	-3.54461	0.000648515	0.00276439	Down
-6.75807	Nrap	-3.69763	4.67629e-05	0.000414808	Down
-4.60739	Hspe1	-4.09662	0.000315766	0.00163556	Down
