# Supplementary material for: Nanocarrier imaging at single-cell resolution across entire mouse bodies with deep learning
Source: Nat Biotechnol. 2025 Jan 14;43(12):2009–22. doi: 10.1038/s41587-024-02528-1 (PMC12700832; doi:10.1038/s41587-024-02528-1)
Supplement: Supplementary file 14 — Statistical source data. [file 41587_2024_2528_MOESM14_ESM.xlsx]

## Sheet: Fig. 3c
head					heart					lung					liver					spleen					kidney
2811.09	521.3	3085.16	691.497	3530.89	9623.3	7096.36	7260.96	7740.72	4100.74	15179.8	36428.8	2153626	2866.04	44753.2	174843	154136	43982	29496.1	118655	150074	177337	69138.3	124930	157844	28603.6	7675.27	2419.22	4848.23	9658.32
3996.39	527.837	62.0644	820.945	120.653	9032.87	5799.88	9522.39	8017.68	2932.63	16805.5	32988.3	1050460	5868.06	59920.1	167917	167454	41870.6	29534.1	153820	162343	179861	69622.7	133278	149002	27922.7	6223.94	727.869	8701.94	3230.9
3215.25	680.357	2153.25	552.566	1562.34	8659.84	6352.96	8125.49	8456.57	3562.9	17025.7	33564.5	1562586	4568.57	56894.1	152564	159845	42563.7	28659.2	165264	156584	169986	71632.6	140562	156486	26562.5	5926.59	1563.26	5265.95	6526.35
