# Supplementary material for: Nanocarrier imaging at single-cell resolution across entire mouse bodies with deep learning
Source: Nat Biotechnol. 2025 Jan 14;43(12):2009–22. doi: 10.1038/s41587-024-02528-1 (PMC12700832; doi:10.1038/s41587-024-02528-1)
Supplement: Supplementary file 15 — Statistical source data. [file 41587_2024_2528_MOESM15_ESM.xlsx]

## Sheet: Fig. 5h
Upper panel	Targeted cells	colocalization percentage / %
	CX3CR1+	6.12	6.25	8.24	9.09
	CD68+	37.45	38.01	42.49	45.26
Lower panel	Targeted cells	colocalization percentage / %
	CX3CR1+	65.85	68.06	68.89	68.94
	CD68+	40.02	42.46	44.56	44.98
